# Supplementary material for: Mortality causes universal changes in microbial community composition
Source: Nat Commun. 2019 May 9;10:2120. doi: 10.1038/s41467-019-09925-0 (PMC6509412; doi:10.1038/s41467-019-09925-0)
Supplement: Supplementary file 4 — Source Data [file 41467_2019_9925_MOESM4_ESM.xlsx]

## Sheet: Fig. 1b
Day	DilutionRate	SpeciesA	SpeciesB	SpeciesC	AColonies	BColonies	Ccolonies	Afraction	Bfraction	Cfraction	Startingfraction
1	10	Ea	Pci	Pv	13	12	3	0.464286	0.428571	0.107143	2
1	10	Ea	Pci	Pv	1	0	19	0.05	0	0.95	3
1	10	Ea	Pci	Pv	7	12	12	0.225806	0.387097	0.387097	4
1	100	Ea	Pci	Pv	21	6	1	0.75	0.214286	0.0357143	1
1	100	Ea	Pci	Pv	5	15	1	0.238095	0.714286	0.047619	2
1	100	Ea	Pci	Pv	5	0	12	0.294118	0	0.705882	3
1	100	Ea	Pci	Pv	15	21	2	0.394737	0.552632	0.0526316	4
1	1000	Ea	Pci	Pv	12	2	0	0.857143	0.142857	0	1
1	1000	Ea	Pci	Pv	11	7	0	0.611111	0.388889	0	2
1	1000	Ea	Pci	Pv	5	3	7	0.333333	0.2	0.466667	3
1	1000	Ea	Pci	Pv	6	10	1	0.352941	0.588235	0.0588235	4
1	10000	Ea	Pci	Pv	8	0	0	1	0	0	1
1	10000	Ea	Pci	Pv	3	7	0	0.3	0.7	0	2
1	10000	Ea	Pci	Pv	6	1	3	0.6	0.1	0.3	3
1	10000	Ea	Pci	Pv	6	5	2	0.461538	0.384615	0.153846	4
1	100000	Ea	Pci	Pv	26	0	0	1	0	0	1
1	100000	Ea	Pci	Pv	12	16	0	0.428571	0.571429	0	2
1	100000	Ea	Pci	Pv	8	3	1	0.666667	0.25	0.0833333	3
1	100000	Ea	Pci	Pv	22	4	1	0.814815	0.148148	0.037037	4
1	1000000	Ea	Pci	Pv	22	0	0	1	0	0	1
1	1000000	Ea	Pci	Pv	24	38	0	0.387097	0.612903	0	2
1	1000000	Ea	Pci	Pv	11	0	0	1	0	0	3
1	1000000	Ea	Pci	Pv	22	6	0	0.785714	0.214286	0	4
2	10	Ea	Pci	Pv	15	0	27	0.357143	0	0.642857	1
2	10	Ea	Pci	Pv	11	4	27	0.261905	0.0952381	0.642857	2
2	10	Ea	Pci	Pv	1	0	34	0.0285714	0	0.971429	3
2	10	Ea	Pci	Pv	4	0	37	0.097561	0	0.902439	4
2	100	Ea	Pci	Pv	18	20	0	0.473684	0.526316	0	1
2	100	Ea	Pci	Pv	27	42	2	0.380282	0.591549	0.028169	2
2	100	Ea	Pci	Pv	5	0	22	0.185185	0	0.814815	3
2	100	Ea	Pci	Pv	25	24	6	0.454545	0.436364	0.109091	4
2	1000	Ea	Pci	Pv	18	9	0	0.666667	0.333333	0	1
2	1000	Ea	Pci	Pv	14	13	2	0.482759	0.448276	0.0689655	2
2	1000	Ea	Pci	Pv	20	1	31	0.384615	0.0192308	0.596154	3
2	1000	Ea	Pci	Pv	5	13	0	0.277778	0.722222	0	4
2	10000	Ea	Pci	Pv	58	1	0	0.983051	0.0169492	0	1
2	10000	Ea	Pci	Pv	38	36	0	0.513514	0.486486	0	2
2	10000	Ea	Pci	Pv	41	11	6	0.706897	0.189655	0.103448	3
2	10000	Ea	Pci	Pv	51	31	1	0.614458	0.373494	0.0120482	4
2	100000	Ea	Pci	Pv	37	0	0	1	0	0	1
2	100000	Ea	Pci	Pv	13	16	0	0.448276	0.551724	0	2
2	100000	Ea	Pci	Pv	20	0	1	0.952381	0	0.047619	3
2	100000	Ea	Pci	Pv	19	7	0	0.730769	0.269231	0	4
2	1000000	Ea	Pci	Pv	14	0	0	1	0	0	1
2	1000000	Ea	Pci	Pv	8	8	0	0.5	0.5	0	2
2	1000000	Ea	Pci	Pv	6	0	0	1	0	0	3
2	1000000	Ea	Pci	Pv	15	1	0	0.9375	0.0625	0	4
3	10	Ea	Pci	Pv	6	0	34	0.15	0	0.85	1
3	10	Ea	Pci	Pv	4	2	42	0.0833333	0.0416667	0.875	2
3	10	Ea	Pci	Pv	0	0	45	0	0	1	3
3	10	Ea	Pci	Pv	0	0	56	0	0	1	4
3	100	Ea	Pci	Pv	11	18	1	0.366667	0.6	0.0333333	1
3	100	Ea	Pci	Pv	9	20	0	0.310345	0.689655	0	2
3	100	Ea	Pci	Pv	15	0	24	0.384615	0	0.615385	3
3	100	Ea	Pci	Pv	19	7	27	0.358491	0.132075	0.509434	4
3	1000	Ea	Pci	Pv	8	14	0	0.363636	0.636364	0	1
3	1000	Ea	Pci	Pv	17	18	0	0.485714	0.514286	0	2
3	1000	Ea	Pci	Pv	7	0	11	0.388889	0	0.611111	3
3	1000	Ea	Pci	Pv	12	17	0	0.413793	0.586207	0	4
3	10000	Ea	Pci	Pv	23	3	0	0.884615	0.115385	0	1
3	10000	Ea	Pci	Pv	4	16	0	0.2	0.8	0	2
3	10000	Ea	Pci	Pv	12	17	0	0.413793	0.586207	0	3
3	10000	Ea	Pci	Pv	13	16	0	0.448276	0.551724	0	4
3	100000	Ea	Pci	Pv	43	1	0	0.977273	0.0227273	0	1
3	100000	Ea	Pci	Pv	33	9	0	0.785714	0.214286	0	2
3	100000	Ea	Pci	Pv	37	0	0	1	0	0	3
3	100000	Ea	Pci	Pv	39	3	0	0.928571	0.0714286	0	4
3	1000000	Ea	Pci	Pv	14	0	0	1	0	0	1
3	1000000	Ea	Pci	Pv	7	4	0	0.636364	0.363636	0	2
3	1000000	Ea	Pci	Pv	10	0	0	1	0	0	3
3	1000000	Ea	Pci	Pv	3	0	0	1	0	0	4
4	10	Ea	Pci	Pv	2	0	30	0.0625	0	0.9375	1
4	10	Ea	Pci	Pv	2	0	30	0.0625	0	0.9375	2
4	10	Ea	Pci	Pv	0	0	35	0	0	1	3
4	10	Ea	Pci	Pv	1	0	27	0.0357143	0	0.964286	4
4	100	Ea	Pci	Pv	16	15	1	0.5	0.46875	0.03125	1
4	100	Ea	Pci	Pv	20	34	1	0.363636	0.618182	0.0181818	2
4	100	Ea	Pci	Pv	13	0	31	0.295455	0	0.704545	3
4	100	Ea	Pci	Pv	9	0	25	0.264706	0	0.735294	4
4	1000	Ea	Pci	Pv	7	4	0	0.636364	0.363636	0	1
4	1000	Ea	Pci	Pv	10	11	0	0.47619	0.52381	0	2
4	1000	Ea	Pci	Pv	11	0	12	0.478261	0	0.521739	3
4	1000	Ea	Pci	Pv	9	13	0	0.409091	0.590909	0	4
4	10000	Ea	Pci	Pv	16	18	0	0.470588	0.529412	0	1
4	10000	Ea	Pci	Pv	21	16	0	0.567568	0.432432	0	2
4	10000	Ea	Pci	Pv	20	18	0	0.526316	0.473684	0	3
4	10000	Ea	Pci	Pv	33	11	0	0.75	0.25	0	4
4	100000	Ea	Pci	Pv	34	0	0	1	0	0	1
4	100000	Ea	Pci	Pv	36	23	0	0.610169	0.389831	0	2
4	100000	Ea	Pci	Pv	42	1	1	0.954545	0.0227273	0.0227273	3
4	100000	Ea	Pci	Pv	35	1	0	0.972222	0.0277778	0	4
4	1000000	Ea	Pci	Pv	34	0	0	1	0	0	1
4	1000000	Ea	Pci	Pv	36	7	0	0.837209	0.162791	0	2
4	1000000	Ea	Pci	Pv	29	0	0	1	0	0	3
4	1000000	Ea	Pci	Pv	36	0	0	1	0	0	4
5	10	Ea	Pci	Pv	7	0	89	0.0729167	0	0.927083	1
5	10	Ea	Pci	Pv	2	0	79	0.0246914	0	0.975309	2
5	10	Ea	Pci	Pv	0	0	120	0	0	1	3
5	10	Ea	Pci	Pv	1	0	76	0.012987	0	0.987013	4
5	100	Ea	Pci	Pv	60	80	2	0.422535	0.56338	0.0140845	1
5	100	Ea	Pci	Pv	49	29	1	0.620253	0.367089	0.0126582	2
5	100	Ea	Pci	Pv	33	0	95	0.257812	0	0.742188	3
5	100	Ea	Pci	Pv	24	0	74	0.244898	0	0.755102	4
5	1000	Ea	Pci	Pv	25	26	0	0.490196	0.509804	0	1
5	1000	Ea	Pci	Pv	27	16	0	0.627907	0.372093	0	2
5	1000	Ea	Pci	Pv	37	0	36	0.506849	0	0.493151	3
5	1000	Ea	Pci	Pv	43	31	0	0.581081	0.418919	0	4
5	10000	Ea	Pci	Pv	25	7	0	0.78125	0.21875	0	1
5	10000	Ea	Pci	Pv	28	33	0	0.459016	0.540984	0	2
5	10000	Ea	Pci	Pv	23	41	0	0.359375	0.640625	0	3
5	10000	Ea	Pci	Pv	70	51	0	0.578512	0.421488	0	4
5	100000	Ea	Pci	Pv	100	1	0	0.990099	0.00990099	0	1
5	100000	Ea	Pci	Pv	120	360	0	0.25	0.75	0	2
5	100000	Ea	Pci	Pv	90	0	0	1	0	0	3
5	100000	Ea	Pci	Pv	110	1	0	0.990991	0.00900901	0	4
5	1000000	Ea	Pci	Pv	24	0	0	1	0	0	1
5	1000000	Ea	Pci	Pv	13	3	0	0.8125	0.1875	0	2
5	1000000	Ea	Pci	Pv	20	0	0	1	0	0	3
5	1000000	Ea	Pci	Pv	15	0	0	1	0	0	4
6	10	Ea	Pci	Pv	2	0	45	0.0425532	0	0.957447	1
6	10	Ea	Pci	Pv	0	0	27	0	0	1	2
6	10	Ea	Pci	Pv	1	0	37	0.0263158	0	0.973684	3
6	10	Ea	Pci	Pv	0	0	25	0	0	1	4
6	100	Ea	Pci	Pv	16	5	17	0.421053	0.131579	0.447368	1
6	100	Ea	Pci	Pv	17	17	0	0.5	0.5	0	2
6	100	Ea	Pci	Pv	9	0	23	0.28125	0	0.71875	3
6	100	Ea	Pci	Pv	2	0	32	0.0588235	0	0.941176	4
6	1000	Ea	Pci	Pv	12	22	0	0.352941	0.647059	0	1
6	1000	Ea	Pci	Pv	16	16	0	0.5	0.5	0	2
6	1000	Ea	Pci	Pv	10	0	14	0.416667	0	0.583333	3
6	1000	Ea	Pci	Pv	13	15	0	0.464286	0.535714	0	4
6	10000	Ea	Pci	Pv	4	8	0	0.333333	0.666667	0	1
6	10000	Ea	Pci	Pv	7	4	0	0.636364	0.363636	0	2
6	10000	Ea	Pci	Pv	6	4	0	0.6	0.4	0	3
6	10000	Ea	Pci	Pv	7	7	0	0.5	0.5	0	4
6	100000	Ea	Pci	Pv	15	0	0	1	0	0	1
6	100000	Ea	Pci	Pv	12	13	0	0.48	0.52	0	2
6	100000	Ea	Pci	Pv	12	0	0	1	0	0	3
6	100000	Ea	Pci	Pv	16	0	0	1	0	0	4
6	1000000	Ea	Pci	Pv	35	0	0	1	0	0	1
6	1000000	Ea	Pci	Pv	35	0	0	1	0	0	2
6	1000000	Ea	Pci	Pv	25	0	0	1	0	0	3
6	1000000	Ea	Pci	Pv	34	0	0	1	0	0	4
7	10	Ea	Pci	Pv	0	0	38	0	0	1	1
7	10	Ea	Pci	Pv	0	0	20	0	0	1	2
7	10	Ea	Pci	Pv	0	0	26	0	0	1	3
7	10	Ea	Pci	Pv	0	0	34	0	0	1	4
7	100	Ea	Pci	Pv	17	0	14	0.548387	0	0.451613	1
7	100	Ea	Pci	Pv	12	2	9	0.521739	0.0869565	0.391304	2
7	100	Ea	Pci	Pv	7	0	35	0.166667	0	0.833333	3
7	100	Ea	Pci	Pv	3	0	25	0.107143	0	0.892857	4
7	1000	Ea	Pci	Pv	14	8	0	0.636364	0.363636	0	1
7	1000	Ea	Pci	Pv	17	11	0	0.607143	0.392857	0	2
7	1000	Ea	Pci	Pv	9	0	4	0.692308	0	0.307692	3
7	1000	Ea	Pci	Pv	14	4	0	0.777778	0.222222	0	4
7	10000	Ea	Pci	Pv	4	11	0	0.266667	0.733333	0	1
7	10000	Ea	Pci	Pv	5	3	0	0.625	0.375	0	2
7	10000	Ea	Pci	Pv	9	11	0	0.45	0.55	0	3
7	10000	Ea	Pci	Pv	6	8	0	0.428571	0.571429	0	4
7	100000	Ea	Pci	Pv	23	0	0	1	0	0	1
7	100000	Ea	Pci	Pv	15	12	0	0.555556	0.444444	0	2
7	100000	Ea	Pci	Pv	20	0	0	1	0	0	3
7	100000	Ea	Pci	Pv	19	0	0	1	0	0	4
7	1000000	Ea	Pci	Pv	5	0	0	1	0	0	1
7	1000000	Ea	Pci	Pv	9	0	0	1	0	0	2
7	1000000	Ea	Pci	Pv	6	0	0	1	0	0	3
7	1000000	Ea	Pci	Pv	3	0	0	1	0	0	4

## Sheet: Fig. 3b
SpeciesA	SpeciesB	Day	AColonies	BColonies	Afraction	Bfraction	Dilution	Startingfraction
Ea	Pv	1	31	7	0.815789	0.184211	10	0.9
Ea	Pv	1	27	20	0.574468	0.425532	10	0.75
Ea	Pv	1	9	23	0.28125	0.71875	10	0.5
Ea	Pv	1	6	43	0.122449	0.877551	10	0.25
Ea	Pv	1	4	23	0.148148	0.851852	10	0.1
Ea	Pv	1	38	0	1	0	100	0.9
Ea	Pv	1	26	2	0.928571	0.0714286	100	0.75
Ea	Pv	1	23	21	0.522727	0.477273	100	0.5
Ea	Pv	1	33	18	0.647059	0.352941	100	0.25
Ea	Pv	1	19	18	0.513514	0.486486	100	0.1
Ea	Pv	1	28	3	0.903226	0.0967742	1000	0.9
Ea	Pv	1	35	1	0.972222	0.0277778	1000	0.75
Ea	Pv	1	23	4	0.851852	0.148148	1000	0.5
Ea	Pv	1	23	4	0.851852	0.148148	1000	0.25
Ea	Pv	1	19	11	0.633333	0.366667	1000	0.1
Ea	Pv	1	42	0	1	0	10000	0.9
Ea	Pv	1	48	1	0.979592	0.0204082	10000	0.75
Ea	Pv	1	45	0	1	0	10000	0.5
Ea	Pv	1	38	1	0.974359	0.025641	10000	0.25
Ea	Pv	1	29	6	0.828571	0.171429	10000	0.1
Ea	Pv	1	34	0	1	0	100000	0.9
Ea	Pv	1	37	0	1	0	100000	0.75
Ea	Pv	1	32	0	1	0	100000	0.5
Ea	Pv	1	30	1	0.967742	0.0322581	100000	0.25
Ea	Pv	1	7	0	1	0	100000	0.1
Ea	Pv	1	34	0	1	0	300000	0.9
Ea	Pv	1	26	0	1	0	300000	0.75
Ea	Pv	1	32	0	1	0	300000	0.5
Ea	Pv	1	17	0	1	0	300000	0.25
Ea	Pv	1	6	1	0.857143	0.142857	300000	0.1
Ea	Pv	2	16	48	0.25	0.75	10	0.9
Ea	Pv	2	11	39	0.22	0.78	10	0.75
Ea	Pv	2	3	47	0.06	0.94	10	0.5
Ea	Pv	2	0	48	0	1	10	0.25
Ea	Pv	2	1	43	0.0227273	0.977273	10	0.1
Ea	Pv	2	30	14	0.681818	0.318182	100	0.9
Ea	Pv	2	18	31	0.367347	0.632653	100	0.75
Ea	Pv	2	21	30	0.411765	0.588235	100	0.5
Ea	Pv	2	20	19	0.512821	0.487179	100	0.25
Ea	Pv	2	23	25	0.479167	0.520833	100	0.1
Ea	Pv	2	35	4	0.897436	0.102564	1000	0.9
Ea	Pv	2	59	11	0.842857	0.157143	1000	0.75
Ea	Pv	2	21	10	0.677419	0.322581	1000	0.5
Ea	Pv	2	25	11	0.694444	0.305556	1000	0.25
Ea	Pv	2	17	13	0.566667	0.433333	1000	0.1
Ea	Pv	2	31	0	1	0	10000	0.9
Ea	Pv	2	48	0	1	0	10000	0.75
Ea	Pv	2	31	1	0.96875	0.03125	10000	0.5
Ea	Pv	2	42	1	0.976744	0.0232558	10000	0.25
Ea	Pv	2	39	0	1	0	10000	0.1
Ea	Pv	2	24	0	1	0	100000	0.9
Ea	Pv	2	23	0	1	0	100000	0.75
Ea	Pv	2	23	0	1	0	100000	0.5
Ea	Pv	2	25	0	1	0	100000	0.25
Ea	Pv	2	35	0	1	0	100000	0.1
Ea	Pv	2	25	0	1	0	300000	0.9
Ea	Pv	2	31	0	1	0	300000	0.75
Ea	Pv	2	17	0	1	0	300000	0.5
Ea	Pv	2	7	0	1	0	300000	0.25
Ea	Pv	2	9	0	1	0	300000	0.1
Ea	Pv	3	6	38	0.136364	0.863636	10	0.9
Ea	Pv	3	5	41	0.108696	0.891304	10	0.75
Ea	Pv	3	2	46	0.0416667	0.958333	10	0.5
Ea	Pv	3	0	36	0	1	10	0.25
Ea	Pv	3	1	41	0.0238095	0.97619	10	0.1
Ea	Pv	3	27	19	0.586957	0.413043	100	0.9
Ea	Pv	3	21	26	0.446809	0.553191	100	0.75
Ea	Pv	3	21	22	0.488372	0.511628	100	0.5
Ea	Pv	3	19	21	0.475	0.525	100	0.25
Ea	Pv	3	19	21	0.475	0.525	100	0.1
Ea	Pv	3	54	3	0.947368	0.0526316	1000	0.9
Ea	Pv	3	48	4	0.923077	0.0769231	1000	0.75
Ea	Pv	3	47	5	0.903846	0.0961538	1000	0.5
Ea	Pv	3	50	18	0.735294	0.264706	1000	0.25
Ea	Pv	3	55	21	0.723684	0.276316	1000	0.1
Ea	Pv	3	32	0	1	0	10000	0.9
Ea	Pv	3	32	0	1	0	10000	0.75
Ea	Pv	3	9	0	1	0	10000	0.5
Ea	Pv	3	32	0	1	0	10000	0.25
Ea	Pv	3	31	0	1	0	10000	0.1
Ea	Pv	3	20	0	1	0	100000	0.9
Ea	Pv	3	24	0	1	0	100000	0.75
Ea	Pv	3	12	0	1	0	100000	0.5
Ea	Pv	3	29	0	1	0	100000	0.25
Ea	Pv	3	21	0	1	0	100000	0.1
Ea	Pv	3	12	0	1	0	300000	0.9
Ea	Pv	3	10	0	1	0	300000	0.75
Ea	Pv	3	9	0	1	0	300000	0.5
Ea	Pv	3	11	0	1	0	300000	0.25
Ea	Pv	3	13	0	1	0	300000	0.1
Ea	Pv	4	4	40	0.0909091	0.909091	10	0.9
Ea	Pv	4	1	48	0.0204082	0.979592	10	0.75
Ea	Pv	4	2	32	0.0588235	0.941176	10	0.5
Ea	Pv	4	1	44	0.0222222	0.977778	10	0.25
Ea	Pv	4	0	38	0	1	10	0.1
Ea	Pv	4	23	33	0.410714	0.589286	100	0.9
Ea	Pv	4	18	25	0.418605	0.581395	100	0.75
Ea	Pv	4	9	27	0.25	0.75	100	0.5
Ea	Pv	4	13	23	0.361111	0.638889	100	0.25
Ea	Pv	4	16	19	0.457143	0.542857	100	0.1
Ea	Pv	4	93	2	0.978947	0.0210526	1000	0.9
Ea	Pv	4	66	4	0.942857	0.0571429	1000	0.75
Ea	Pv	4	70	10	0.875	0.125	1000	0.5
Ea	Pv	4	51	41	0.554348	0.445652	1000	0.25
Ea	Pv	4	64	27	0.703297	0.296703	1000	0.1
Ea	Pv	4	16	0	1	0	10000	0.9
Ea	Pv	4	12	0	1	0	10000	0.75
Ea	Pv	4	11	0	1	0	10000	0.5
Ea	Pv	4	20	0	1	0	10000	0.25
Ea	Pv	4	13	0	1	0	10000	0.1
Ea	Pv	4	5	0	1	0	100000	0.9
Ea	Pv	4	8	0	1	0	100000	0.75
Ea	Pv	4	8	0	1	0	100000	0.5
Ea	Pv	4	10	0	1	0	100000	0.25
Ea	Pv	4	9	0	1	0	100000	0.1
Ea	Pv	4	3	0	1	0	300000	0.9
Ea	Pv	4	6	0	1	0	300000	0.75
Ea	Pv	4	5	0	1	0	300000	0.5
Ea	Pv	4	2	0	1	0	300000	0.25
Ea	Pv	4	1	0	1	0	300000	0.1
Ea	Pv	5	2	65	0.0298507	0.970149	10	0.9
Ea	Pv	5	0	30	0	1	10	0.75
Ea	Pv	5	1	60	0.0163934	0.983607	10	0.5
Ea	Pv	5	1	50	0.0196078	0.980392	10	0.25
Ea	Pv	5	0	40	0	1	10	0.1
Ea	Pv	5	22	44	0.333333	0.666667	100	0.9
Ea	Pv	5	28	45	0.383562	0.616438	100	0.75
Ea	Pv	5	22	37	0.372881	0.627119	100	0.5
Ea	Pv	5	20	27	0.425532	0.574468	100	0.25
Ea	Pv	5	17	31	0.354167	0.645833	100	0.1
Ea	Pv	5	82	3	0.964706	0.0352941	1000	0.9
Ea	Pv	5	83	6	0.932584	0.0674157	1000	0.75
Ea	Pv	5	66	5	0.929577	0.0704225	1000	0.5
Ea	Pv	5	71	21	0.771739	0.228261	1000	0.25
Ea	Pv	5	67	26	0.72043	0.27957	1000	0.1
Ea	Pv	5	50	0	1	0	10000	0.9
Ea	Pv	5	48	0	1	0	10000	0.75
Ea	Pv	5	50	0	1	0	10000	0.5
Ea	Pv	5	55	0	1	0	10000	0.25
Ea	Pv	5	31	0	1	0	10000	0.1
Ea	Pv	5	25	0	1	0	100000	0.9
Ea	Pv	5	28	0	1	0	100000	0.75
Ea	Pv	5	20	0	1	0	100000	0.5
Ea	Pv	5	34	0	1	0	100000	0.25
Ea	Pv	5	34	0	1	0	100000	0.1
Ea	Pv	5	11	0	1	0	300000	0.9
Ea	Pv	5	20	0	1	0	300000	0.75
Ea	Pv	5	12	0	1	0	300000	0.5
Ea	Pv	5	18	0	1	0	300000	0.25
Ea	Pv	5	16	0	1	0	300000	0.1
Ea	Pv	0	90	10	0.9	0.1	10	0.9
Ea	Pv	0	75	25	0.75	0.25	10	0.75
Ea	Pv	0	50	50	0.5	0.5	10	0.5
Ea	Pv	0	25	75	0.25	0.75	10	0.25
Ea	Pv	0	10	90	0.1	0.9	10	0.1
Ea	Pv	0	90	10	0.9	0.1	100	0.9
Ea	Pv	0	75	25	0.75	0.25	100	0.75
Ea	Pv	0	50	50	0.5	0.5	100	0.5
Ea	Pv	0	25	75	0.25	0.75	100	0.25
Ea	Pv	0	10	90	0.1	0.9	100	0.1
Ea	Pv	0	90	10	0.9	0.1	1000	0.9
Ea	Pv	0	75	25	0.75	0.25	1000	0.75
Ea	Pv	0	50	50	0.5	0.5	1000	0.5
Ea	Pv	0	25	75	0.25	0.75	1000	0.25
Ea	Pv	0	10	90	0.1	0.9	1000	0.1
Ea	Pv	0	90	10	0.9	0.1	10000	0.9
Ea	Pv	0	75	25	0.75	0.25	10000	0.75
Ea	Pv	0	50	50	0.5	0.5	10000	0.5
Ea	Pv	0	25	75	0.25	0.75	10000	0.25
Ea	Pv	0	10	90	0.1	0.9	10000	0.1
Ea	Pv	0	90	10	0.9	0.1	100000	0.9
Ea	Pv	0	75	25	0.75	0.25	100000	0.75
Ea	Pv	0	50	50	0.5	0.5	100000	0.5
Ea	Pv	0	25	75	0.25	0.75	100000	0.25
Ea	Pv	0	10	90	0.1	0.9	100000	0.1
Ea	Pv	0	90	10	0.9	0.1	300000	0.9
Ea	Pv	0	75	25	0.75	0.25	300000	0.75
Ea	Pv	0	50	50	0.5	0.5	300000	0.5
Ea	Pv	0	25	75	0.25	0.75	300000	0.25
Ea	Pv	0	10	90	0.1	0.9	300000	0.1
Ea	Pv	7	0	42	0	1	10	0.9
Ea	Pv	7	1	32	0.030303	0.969697	10	0.75
Ea	Pv	7	0	33	0	1	10	0.5
Ea	Pv	7	0	45	0	1	10	0.25
Ea	Pv	7	2	31	0.0606061	0.939394	10	0.1
Ea	Pv	7	11	18	0.37931	0.62069	100	0.9
Ea	Pv	7	11	22	0.333333	0.666667	100	0.75
Ea	Pv	7	17	18	0.485714	0.514286	100	0.5
Ea	Pv	7	5	23	0.178571	0.821429	100	0.25
Ea	Pv	7	2	21	0.0869565	0.913043	100	0.1
Ea	Pv	7	98	4	0.960784	0.0392157	1000	0.9
Ea	Pv	7	57	3	0.95	0.05	1000	0.75
Ea	Pv	7	91	14	0.866667	0.133333	1000	0.5
Ea	Pv	7	47	31	0.602564	0.397436	1000	0.25
Ea	Pv	7	55	16	0.774648	0.225352	1000	0.1
Ea	Pv	7	37	0	1	0	10000	0.9
Ea	Pv	7	32	0	1	0	10000	0.75
Ea	Pv	7	33	0	1	0	10000	0.5
Ea	Pv	7	25	0	1	0	10000	0.25
Ea	Pv	7	41	0	1	0	10000	0.1
Ea	Pv	7	22	0	1	0	100000	0.9
Ea	Pv	7	31	0	1	0	100000	0.75
Ea	Pv	7	19	0	1	0	100000	0.5
Ea	Pv	7	25	0	1	0	100000	0.25
Ea	Pv	7	25	0	1	0	100000	0.1
Ea	Pv	7	19	0	1	0	300000	0.9
Ea	Pv	7	25	0	1	0	300000	0.75
Ea	Pv	7	18	0	1	0	300000	0.5
Ea	Pv	7	10	0	1	0	300000	0.25
Ea	Pv	7	19	0	1	0	300000	0.1

## Sheet: Fig. 3f
SpeciesA	SpeciesB	Day	AColonies	BColonies	Afraction	Bfraction	DilutionRate	Startingfraction
Pci	Pv	0	127	8	0.940741	0.0592593	10	0.94
Pci	Pv	0	75	14	0.842697	0.157303	10	0.84
Pci	Pv	0	63	30	0.677419	0.322581	10	0.68
Pci	Pv	0	20	27	0.425532	0.574468	10	0.42
Pci	Pv	0	127	8	0.940741	0.0592593	100	0.94
Pci	Pv	0	75	14	0.842697	0.157303	100	0.84
Pci	Pv	0	63	30	0.677419	0.322581	100	0.68
Pci	Pv	0	20	27	0.425532	0.574468	100	0.42
Pci	Pv	0	127	8	0.940741	0.0592593	1000	0.94
Pci	Pv	0	75	14	0.842697	0.157303	1000	0.84
Pci	Pv	0	63	30	0.677419	0.322581	1000	0.68
Pci	Pv	0	20	27	0.425532	0.574468	1000	0.42
Pci	Pv	0	127	8	0.940741	0.0592593	10000	0.94
Pci	Pv	0	75	14	0.842697	0.157303	10000	0.84
Pci	Pv	0	63	30	0.677419	0.322581	10000	0.68
Pci	Pv	0	20	27	0.425532	0.574468	10000	0.42
Pci	Pv	0	127	8	0.940741	0.0592593	100000	0.94
Pci	Pv	0	75	14	0.842697	0.157303	100000	0.84
Pci	Pv	0	63	30	0.677419	0.322581	100000	0.68
Pci	Pv	0	20	27	0.425532	0.574468	100000	0.42
Pci	Pv	0	127	8	0.940741	0.0592593	1000000	0.94
Pci	Pv	0	75	14	0.842697	0.157303	1000000	0.84
Pci	Pv	0	63	30	0.677419	0.322581	1000000	0.68
Pci	Pv	0	20	27	0.425532	0.574468	1000000	0.42
Pci	Pv	1	17	5	0.772727	0.227273	10	0.94
Pci	Pv	1	2	14	0.125	0.875	10	0.84
Pci	Pv	1	2	14	0.125	0.875	10	0.68
Pci	Pv	1	0	20	0	1	10	0.42
Pci	Pv	1	49	2	0.960784	0.0392157	100	0.94
Pci	Pv	1	3	19	0.136364	0.863636	100	0.84
Pci	Pv	1	0	17	0	1	100	0.68
Pci	Pv	1	1	12	0.0769231	0.923077	100	0.42
Pci	Pv	1	50	0	1	0	1000	0.94
Pci	Pv	1	23	19	0.547619	0.452381	1000	0.84
Pci	Pv	1	2	3	0.4	0.6	1000	0.68
Pci	Pv	1	5	39	0.113636	0.886364	1000	0.42
Pci	Pv	1	50	0	1	0	10000	0.94
Pci	Pv	1	48	4	0.923077	0.0769231	10000	0.84
Pci	Pv	1	30	5	0.857143	0.142857	10000	0.68
Pci	Pv	1	50	7	0.877193	0.122807	10000	0.42
Pci	Pv	1	19	0	1	0	100000	0.94
Pci	Pv	1	10	0	1	0	100000	0.84
Pci	Pv	1	11	0	1	0	100000	0.68
Pci	Pv	1	9	1	0.9	0.1	100000	0.42
Pci	Pv	1	7	0	1	0	1000000	0.94
Pci	Pv	1	10	0	1	0	1000000	0.84
Pci	Pv	1	14	0	1	0	1000000	0.68
Pci	Pv	1	17	0	1	0	1000000	0.42
Pci	Pv	2	26	21	0.553191	0.446809	10	0.94
Pci	Pv	2	0	43	0	1	10	0.84
Pci	Pv	2	0	42	0	1	10	0.68
Pci	Pv	2	0	38	0	1	10	0.42
Pci	Pv	2	54	5	0.915254	0.0847458	100	0.94
Pci	Pv	2	0	42	0	1	100	0.84
Pci	Pv	2	0	35	0	1	100	0.68
Pci	Pv	2	0	39	0	1	100	0.42
Pci	Pv	2	80	0	1	0	1000	0.94
Pci	Pv	2	0	20	0	1	1000	0.84
Pci	Pv	2	0	19	0	1	1000	0.68
Pci	Pv	2	0	15	0	1	1000	0.42
Pci	Pv	2	70	0	1	0	10000	0.94
Pci	Pv	2	79	2	0.975309	0.0246914	10000	0.84
Pci	Pv	2	56	0	1	0	10000	0.68
Pci	Pv	2	100	7	0.934579	0.0654206	10000	0.42
Pci	Pv	2	27	0	1	0	100000	0.94
Pci	Pv	2	20	0	1	0	100000	0.84
Pci	Pv	2	6	0	1	0	100000	0.68
Pci	Pv	2	9	0	1	0	100000	0.42
Pci	Pv	2	11	0	1	0	1000000	0.94
Pci	Pv	2	8	0	1	0	1000000	0.84
Pci	Pv	2	3	0	1	0	1000000	0.68
Pci	Pv	2	6	0	1	0	1000000	0.42
Pci	Pv	3	2	36	0.0526316	0.947368	10	0.94
Pci	Pv	3	0	43	0	1	10	0.84
Pci	Pv	3	0	25	0	1	10	0.68
Pci	Pv	3	0	45	0	1	10	0.42
Pci	Pv	3	27	10	0.72973	0.27027	100	0.94
Pci	Pv	3	0	61	0	1	100	0.84
Pci	Pv	3	0	42	0	1	100	0.68
Pci	Pv	3	0	80	0	1	100	0.42
Pci	Pv	3	85	1	0.988372	0.0116279	1000	0.94
Pci	Pv	3	0	27	0	1	1000	0.84
Pci	Pv	3	0	22	0	1	1000	0.68
Pci	Pv	3	0	55	0	1	1000	0.42
Pci	Pv	3	33	0	1	0	10000	0.94
Pci	Pv	3	36	0	1	0	10000	0.84
Pci	Pv	3	68	3	0.957746	0.0422535	10000	0.68
Pci	Pv	3	59	0	1	0	10000	0.42
Pci	Pv	3	23	0	1	0	100000	0.94
Pci	Pv	3	25	0	1	0	100000	0.84
Pci	Pv	3	75	0	1	0	100000	0.68
Pci	Pv	3	19	0	1	0	100000	0.42
Pci	Pv	3	6	0	1	0	1000000	0.94
Pci	Pv	3	2	0	1	0	1000000	0.84
Pci	Pv	3	3	0	1	0	1000000	0.68
Pci	Pv	3	1	0	1	0	1000000	0.42
Pci	Pv	4	0	30	0	1	10	0.94
Pci	Pv	4	0	28	0	1	10	0.84
Pci	Pv	4	0	36	0	1	10	0.68
Pci	Pv	4	0	28	0	1	10	0.42
Pci	Pv	4	25	6	0.806452	0.193548	100	0.94
Pci	Pv	4	0	36	0	1	100	0.84
Pci	Pv	4	0	32	0	1	100	0.68
Pci	Pv	4	0	20	0	1	100	0.42
Pci	Pv	4	72	3	0.96	0.04	1000	0.94
Pci	Pv	4	0	26	0	1	1000	0.84
Pci	Pv	4	0	12	0	1	1000	0.68
Pci	Pv	4	0	24	0	1	1000	0.42
Pci	Pv	4	57	1	0.982759	0.0172414	10000	0.94
Pci	Pv	4	25	0	1	0	10000	0.84
Pci	Pv	4	58	1	0.983051	0.0169492	10000	0.68
Pci	Pv	4	58	0	1	0	10000	0.42
Pci	Pv	4	17	0	1	0	100000	0.94
Pci	Pv	4	15	0	1	0	100000	0.84
Pci	Pv	4	21	2	0.913043	0.0869565	100000	0.68
Pci	Pv	4	15	0	1	0	100000	0.42
Pci	Pv	4	13	0	1	0	1000000	0.94
Pci	Pv	4	18	0	1	0	1000000	0.84
Pci	Pv	4	6	0	1	0	1000000	0.68
Pci	Pv	4	5	0	1	0	1000000	0.42
Pci	Pv	5	0	25	0	1	10	0.94
Pci	Pv	5	0	36	0	1	10	0.84
Pci	Pv	5	0	26	0	1	10	0.68
Pci	Pv	5	0	37	0	1	10	0.42
Pci	Pv	5	56	11	0.835821	0.164179	100	0.94
Pci	Pv	5	0	33	0	1	100	0.84
Pci	Pv	5	0	21	0	1	100	0.68
Pci	Pv	5	0	26	0	1	100	0.42
Pci	Pv	5	110	0	1	0	1000	0.94
Pci	Pv	5	0	27	0	1	1000	0.84
Pci	Pv	5	0	13	0	1	1000	0.68
Pci	Pv	5	0	12	0	1	1000	0.42
Pci	Pv	5	51	0	1	0	10000	0.94
Pci	Pv	5	42	0	1	0	10000	0.84
Pci	Pv	5	80	0	1	0	10000	0.68
Pci	Pv	5	60	0	1	0	10000	0.42
Pci	Pv	5	14	0	1	0	100000	0.94
Pci	Pv	5	39	0	1	0	100000	0.84
Pci	Pv	5	20	0	1	0	100000	0.68
Pci	Pv	5	23	0	1	0	100000	0.42
Pci	Pv	5	10	0	1	0	1000000	0.94
Pci	Pv	5	22	0	1	0	1000000	0.84
Pci	Pv	5	1	0	1	0	1000000	0.68
Pci	Pv	5	2	0	1	0	1000000	0.42
Pci	Pv	6	0	25	0	1	10	0.94
Pci	Pv	6	0	24	0	1	10	0.84
Pci	Pv	6	0	25	0	1	10	0.68
Pci	Pv	6	0	36	0	1	10	0.42
Pci	Pv	6	28	8	0.777778	0.222222	100	0.94
Pci	Pv	6	0	29	0	1	100	0.84
Pci	Pv	6	0	25	0	1	100	0.68
Pci	Pv	6	0	23	0	1	100	0.42
Pci	Pv	6	100	3	0.970874	0.0291262	1000	0.94
Pci	Pv	6	0	25	0	1	1000	0.84
Pci	Pv	6	0	15	0	1	1000	0.68
Pci	Pv	6	0	24	0	1	1000	0.42
Pci	Pv	6	14	0	1	0	10000	0.94
Pci	Pv	6	10	0	1	0	10000	0.84
Pci	Pv	6	13	0	1	0	10000	0.68
Pci	Pv	6	15	0	1	0	10000	0.42
Pci	Pv	6	14	0	1	0	100000	0.94
Pci	Pv	6	25	0	1	0	100000	0.84
Pci	Pv	6	11	0	1	0	100000	0.68
Pci	Pv	6	20	0	1	0	100000	0.42
Pci	Pv	6	1	0	1	0	1000000	0.94
Pci	Pv	6	1	0	1	0	1000000	0.84
Pci	Pv	6	1	0	1	0	1000000	0.68
Pci	Pv	7	0	29	0	1	10	0.94
Pci	Pv	7	0	37	0	1	10	0.84
Pci	Pv	7	0	32	0	1	10	0.68
Pci	Pv	7	0	46	0	1	10	0.42
Pci	Pv	7	89	18	0.831776	0.168224	100	0.94
Pci	Pv	7	0	20	0	1	100	0.84
Pci	Pv	7	0	20	0	1	100	0.68
Pci	Pv	7	0	24	0	1	100	0.42
Pci	Pv	7	55	0	1	0	1000	0.94
Pci	Pv	7	0	19	0	1	1000	0.84
Pci	Pv	7	0	17	0	1	1000	0.68
Pci	Pv	7	0	19	0	1	1000	0.42
Pci	Pv	7	38	0	1	0	10000	0.94
Pci	Pv	7	16	0	1	0	10000	0.84
Pci	Pv	7	42	0	1	0	10000	0.68
Pci	Pv	7	10	0	1	0	10000	0.42
Pci	Pv	7	7	0	1	0	100000	0.94
Pci	Pv	7	13	0	1	0	100000	0.84
Pci	Pv	7	9	0	1	0	100000	0.68
Pci	Pv	7	9	0	1	0	100000	0.42
Pci	Pv	7	3	0	1	0	1000000	0.84
Pci	Pv	1	0	49	0	1	10	0.1
Pci	Pv	1	0	23	0	1	100	0.1
Pci	Pv	1	2	23	0.08	0.92	1000	0.1
Pci	Pv	1	14	0	1	0	10000	0.1
Pci	Pv	1	25	0	1	0	100000	0.1
Pci	Pv	1	35	2	0.945946	0.0540541	1000000	0.1
Pci	Pv	2	0	59	0	1	10	0.1
Pci	Pv	2	0	62	0	1	100	0.1
Pci	Pv	2	0	34	0	1	1000	0.1
Pci	Pv	2	73	4	0.948052	0.0519481	10000	0.1
Pci	Pv	2	43	0	1	0	100000	0.1
Pci	Pv	2	25	0	1	0	1000000	0.1
Pci	Pv	3	0	33	0	1	10	0.1
Pci	Pv	3	0	14	0	1	100	0.1
Pci	Pv	3	0	10	0	1	1000	0.1
Pci	Pv	3	16	5	0.761905	0.238095	10000	0.1
Pci	Pv	3	13	0	1	0	100000	0.1
Pci	Pv	3	18	0	1	0	1000000	0.1
Pci	Pv	4	0	17	0	1	10	0.1
Pci	Pv	4	0	15	0	1	100	0.1
Pci	Pv	4	0	14	0	1	1000	0.1
Pci	Pv	4	23	0	1	0	10000	0.1
Pci	Pv	4	18	0	1	0	100000	0.1
Pci	Pv	4	43	0	1	0	1000000	0.1
Pci	Pv	5	0	57	0	1	10	0.1
Pci	Pv	5	0	58	0	1	100	0.1
Pci	Pv	5	0	37	0	1	1000	0.1
Pci	Pv	5	150	3	0.980392	0.0196078	10000	0.1
Pci	Pv	5	32	0	1	0	100000	0.1
Pci	Pv	5	8	0	1	0	1000000	0.1
Pci	Pv	6	0	24	0	1	10	0.1
Pci	Pv	6	0	26	0	1	100	0.1
Pci	Pv	6	0	10	0	1	1000	0.1
Pci	Pv	6	35	0	1	0	100000	0.1
Pci	Pv	6	40	0	1	0	1000000	0.1
Pci	Pv	7	0	56	0	1	10	0.1
Pci	Pv	7	0	52	0	1	100	0.1
Pci	Pv	7	0	34	0	1	1000	0.1
Pci	Pv	7	106	3	0.972477	0.0275229	10000	0.1
Pci	Pv	7	20	0	1	0	100000	0.1
Pci	Pv	7	34	0	1	0	1000000	0.1

## Sheet: Fig. 4b-Pairs in Defined Medium
SpeciesA	SpeciesB	AColonies	BColonies	Afraction	Bfraction	DilutionRate	Startingfraction	Experiment
Ea	Pp	43	39	0.52439	0.47561	10	0.1	1
Ea	Pp	40	44	0.47619	0.52381	10	0.9	1
Ea	Pp	35	38	0.47945	0.52055	100	0.1	1
Ea	Pp	28	40	0.41176	0.58824	100	0.9	1
Ea	Pp	24	40	0.375	0.625	1000	0.1	1
Ea	Pp	28	32	0.46667	0.53333	1000	0.9	1
Ea	Pp	24	32	0.42857	0.57143	10000	0.1	1
Ea	Pp	30	0	1	0	10000	0.9	1
Ea	Pp	23	9	0.71875	0.28125	100000	0.1	1
Ea	Pp	2	0	1	0	100000	0.9	1
Ea	Pp	19	4	0.82609	0.17391	1000000	0.1	1
Ea	Pp	3	0	1	0	1000000	0.9	1
Ea	Pp	22	12	0.647059	0.352941	10	0.9	2
Ea	Pp	8	23	0.258065	0.741935	10	0.5	2
Ea	Pp	26	23	0.530612	0.469388	10	0.1	2
Ea	Pp	23	31	0.425926	0.574074	100	0.9	2
Ea	Pp	13	14	0.481481	0.518519	100	0.5	2
Ea	Pp	19	9	0.678571	0.321429	100	0.1	2
Ea	Pp	12	5	0.705882	0.294118	1000	0.9	2
Ea	Pp	5	5	0.5	0.5	1000	0.5	2
Ea	Pp	7	6	0.538462	0.461538	1000	0.1	2
Ea	Pp	37	1	0.973684	0.0263158	10000	0.9	2
Ea	Pp	36	0	1	0	10000	0.5	2
Ea	Pp	19	14	0.575758	0.424242	10000	0.1	2
Ea	Pp	26	1	0.962963	0.037037	100000	0.9	2
Ea	Pp	20	3	0.869565	0.130435	100000	0.5	2
Ea	Pp	26	3	0.896552	0.103448	100000	0.1	2
Ea	Pp	23	0	1	0	300000	0.9	2
Ea	Pp	16	7	0.695652	0.304348	300000	0.5	2
Ea	Pp	20	0	1	0	300000	0.1	2
Ea	Pp	10	6	0.625	0.375	10	0.9	3
Ea	Pp	4	10	0.285714	0.714286	10	0.6	3
Ea	Pp	16	20	0.444444	0.555556	10	0.4	3
Ea	Pp	8	13	0.380952	0.619048	10	0.1	3
Ea	Pp	0	7	0	1	100	0.9	3
Ea	Pp	5	2	0.714286	0.285714	100	0.6	3
Ea	Pp	16	9	0.64	0.36	100	0.4	3
Ea	Pp	6	10	0.375	0.625	100	0.1	3
Ea	Pp	21	11	0.65625	0.34375	1000	0.9	3
Ea	Pp	19	14	0.575758	0.424242	1000	0.6	3
Ea	Pp	13	23	0.361111	0.638889	1000	0.4	3
Ea	Pp	19	11	0.633333	0.366667	1000	0.1	3
Ea	Pp	15	0	1	0	10000	0.9	3
Ea	Pp	10	13	0.434783	0.565217	10000	0.6	3
Ea	Pp	12	8	0.6	0.4	10000	0.4	3
Ea	Pp	11	19	0.366667	0.633333	10000	0.1	3
Ea	Pp	7	0	1	0	100000	0.9	3
Ea	Pp	9	0	1	0	100000	0.6	3
Ea	Pp	8	2	0.8	0.2	100000	0.4	3
Ea	Pp	13	0	1	0	100000	0.1	3
Ea	Pp	38	3	0.926829	0.0731707	1000000	0.9	3
Ea	Pp	33	2	0.942857	0.0571429	1000000	0.6	3
Ea	Pp	16	10	0.615385	0.384615	1000000	0.4	3
Ea	Pp	25	14	0.641026	0.358974	1000000	0.1	3
Pa	Pv	0	56	0	1	10	0.9	1
Pa	Pv	45	44	0.505618	0.494382	100	0.9	1
Pa	Pv	49	7	0.875	0.125	1000	0.9	1
Pa	Pv	51	0	1	0	10000	0.9	1
Pa	Pv	29	0	1	0	100000	0.9	1
Pa	Pv	0	60	0	1	10	0.1	1
Pa	Pv	0	49	0	1	100	0.1	1
Pa	Pv	76	11	0.873563	0.126437	1000	0.1	1
Pa	Pv	38	0	1	0	10000	0.1	1
Pa	Pv	15	0	1	0	100000	0.1	1
Pa	Pv	0	117	0	1	10	0.1	2
Pa	Pv	0	97	0	1	10	0.9	2
Pa	Pv	0	81	0	1	100	0.1	2
Pa	Pv	136	57	0.70466	0.29534	100	0.9	2
Pa	Pv	53	12	0.81538	0.18462	1000	0.1	2
Pa	Pv	66	0	1	0	1000	0.9	2
Pa	Pv	22	2	0.91667	0.083333	10000	0.1	2
Pa	Pv	35	0	1	0	10000	0.9	2
Pa	Pv	16	0	1	0	100000	0.1	2
Pa	Pv	29	0	1	0	100000	0.9	2
Pp	Pa	0	45	0	1	10	0.9	1
Pp	Pa	0	69	0	1	100	0.9	1
Pp	Pa	50	7	0.877193	0.122807	1000	0.9	1
Pp	Pa	43	45	0.488636	0.511364	10000	0.9	1
Pp	Pa	8	3	0.727273	0.272727	100000	0.9	1
Pp	Pa	15	0	1	0	1000000	0.9	1
Pp	Pa	0	50	0	1	10	0.1	1
Pp	Pa	22	2	0.916667	0.0833333	100	0.1	1
Pp	Pa	73	39	0.651786	0.348214	1000	0.1	1
Pp	Pa	50	0	1	0	10000	0.1	1
Pp	Pa	43	0	1	0	100000	0.1	1
Pp	Pa	14	0	1	0	1000000	0.1	1
Pp	Pa	0	63	0	1	10	0.9	2
Pp	Pa	0	65	0	1	10	0.1	2
Pp	Pa	4	18	0.18182	0.81818	100	0.9	2
Pp	Pa	0	69	0	1	100	0.1	2
Pp	Pa	20	13	0.60606	0.39394	1000	0.9	2
Pp	Pa	11	29	0.275	0.725	1000	0.1	2
Pp	Pa	9	0	1	0	10000	0.9	2
Pp	Pa	5	7	0.41667	0.58333	10000	0.1	2
Pp	Pa	4	0	1	0	100000	0.9	2
Pp	Pa	8	0	1	0	100000	0.1	2
Pp	Pa	4	0	1	0	1000000	0.9	2
Pp	Pa	5	0	1	0	1000000	0.1	2
Pp	Pa	0	60	0	1	10	0.9	3
Pp	Pa	0	67	0	1	10	0.75	3
Pp	Pa	0	46	0	1	10	0.5	3
Pp	Pa	0	52	0	1	10	0.25	3
Pp	Pa	0	44	0	1	10	0.1	3
Pp	Pa	12	26	0.315789	0.684211	100	0.9	3
Pp	Pa	1	20	0.047619	0.952381	100	0.75	3
Pp	Pa	17	30	0.361702	0.638298	100	0.5	3
Pp	Pa	0	47	0	1	100	0.25	3
Pp	Pa	0	62	0	1	100	0.1	3
Pp	Pa	3	11	0.214286	0.785714	1000	0.9	3
Pp	Pa	6	9	0.4	0.6	1000	0.75	3
Pp	Pa	8	27	0.228571	0.771429	1000	0.5	3
Pp	Pa	9	17	0.346154	0.653846	1000	0.25	3
Pp	Pa	0	44	0	1	1000	0.1	3
Pp	Pa	60	4	0.9375	0.0625	10000	0.9	3
Pp	Pa	43	33	0.565789	0.434211	10000	0.75	3
Pp	Pa	28	23	0.54902	0.45098	10000	0.5	3
Pp	Pa	8	41	0.163265	0.836735	10000	0.25	3
Pp	Pa	14	25	0.358974	0.641026	10000	0.1	3
Pp	Pa	25	0	1	0	100000	0.9	3
Pp	Pa	12	0	1	0	100000	0.75	3
Pp	Pa	12	0	1	0	100000	0.5	3
Pp	Pa	11	0	1	0	100000	0.25	3
Pp	Pa	12	1	0.923077	0.0769231	100000	0.1	3
Pp	Pa	9	0	1	0	300000	0.9	3
Pp	Pa	3	0	1	0	300000	0.75	3
Pp	Pa	17	0	1	0	300000	0.5	3
Pp	Pa	12	0	1	0	300000	0.25	3
Pp	Pa	16	0	1	0	300000	0.1	3
Pp	Pa	0	55	0	1	10	0.925	4
Pp	Pa	0	30	0	1	100	0.925	4
Pp	Pa	7	14	0.333333	0.666667	1000	0.925	4
Pp	Pa	25	9	0.735294	0.264706	10000	0.925	4
Pp	Pa	42	2	0.954545	0.0454545	100000	0.925	4
Pp	Pa	35	0	1	0	1000000	0.925	4
Pp	Pa	0	80	0	1	10	0.133	4
Pp	Pa	0	31	0	1	100	0.133	4
Pp	Pa	0	15	0	1	1000	0.133	4
Pp	Pa	9	39	0.1875	0.8125	10000	0.133	4
Pp	Pa	31	2	0.939394	0.0606061	100000	0.133	4
Pp	Pa	30	0	1	0	1000000	0.133	4
Pp	Pv	0	74	0	1	10	0.1	1
Pp	Pv	0	77	0	1	10	0.9	1
Pp	Pv	0	65	0	1	100	0.1	1
Pp	Pv	2	89	0.021978	0.97802	100	0.9	1
Pp	Pv	0	41	0	1	1000	0.1	1
Pp	Pv	53	1	0.98148	0.018519	1000	0.9	1
Pp	Pv	4	46	0.08	0.92	10000	0.1	1
Pp	Pv	24	0	1	0	10000	0.9	1
Pp	Pv	36	0	1	0	100000	0.1	1
Pp	Pv	63	0	1	0	100000	0.9	1
Pp	Pv	29	0	1	0	1000000	0.1	1
Pp	Pv	27	0	1	0	1000000	0.9	1
Pp	Pv	0	55	0	1	10	0.9	2
Pp	Pv	0	47	0	1	100	0.9	2
Pp	Pv	50	2	0.961538	0.0384615	1000	0.9	2
Pp	Pv	40	0	1	0	10000	0.9	2
Pp	Pv	30	0	1	0	100000	0.9	2
Pp	Pv	18	0	1	0	1000000	0.9	2
Pp	Pv	0	50	0	1	10	0.1	2
Pp	Pv	0	43	0	1	100	0.1	2
Pp	Pv	0	77	0	1	1000	0.1	2
Pp	Pv	2	61	0.031746	0.968254	10000	0.1	2
Pp	Pv	22	0	1	0	100000	0.1	2
Pp	Pv	33	0	1	0	1000000	0.1	2
Pp	Pv	0	27	0	1	10	0.9	3
Pp	Pv	0	28	0	1	10	0.6	3
Pp	Pv	0	35	0	1	10	0.4	3
Pp	Pv	0	30	0	1	10	0.1	3
Pp	Pv	10	0	1	0	100	0.9	3
Pp	Pv	12	0	1	0	100	0.6	3
Pp	Pv	17	0	1	0	100	0.4	3
Pp	Pv	0	30	0	1	100	0.1	3
Pp	Pv	12	0	1	0	1000	0.9	3
Pp	Pv	17	0	1	0	1000	0.6	3
Pp	Pv	22	0	1	0	1000	0.4	3
Pp	Pv	0	13	0	1	1000	0.1	3
Pp	Pv	10	0	1	0	10000	0.9	3
Pp	Pv	8	0	1	0	10000	0.6	3
Pp	Pv	14	0	1	0	10000	0.4	3
Pp	Pv	10	0	1	0	10000	0.1	3
Pp	Pv	4	0	1	0	100000	0.9	3
Pp	Pv	2	0	1	0	100000	0.6	3
Pp	Pv	6	0	1	0	100000	0.4	3
Pp	Pv	4	0	1	0	100000	0.1	3
Pp	Pv	5	0	1	0	1000000	0.9	3
Pp	Pv	5	0	1	0	1000000	0.6	3
Pp	Pv	2	0	1	0	1000000	0.4	3
Pp	Pv	6	0	1	0	1000000	0.1	3
Ea	Pa	0	43	0	1	10	0.9	1
Ea	Pa	0	58	0	1	100	0.9	1
Ea	Pa	47	0	1	0	1000	0.9	1
Ea	Pa	34	0	1	0	10000	0.9	1
Ea	Pa	24	0	1	0	100000	0.9	1
Ea	Pa	7	0	1	0	1000000	0.9	1
Ea	Pa	0	31	0	1	10	0.1	1
Ea	Pa	2	41	0.0465116	0.953488	100	0.1	1
Ea	Pa	21	55	0.276316	0.723684	1000	0.1	1
Ea	Pa	48	10	0.827586	0.172414	10000	0.1	1
Ea	Pa	31	0	1	0	100000	0.1	1
Ea	Pa	15	0	1	0	1000000	0.1	1
Ea	Pa	0	139	0	1	10	0.1	2
Ea	Pa	0	84	0	1	10	0.9	2
Ea	Pa	3	61	0.046875	0.95312	100	0.1	2
Ea	Pa	1	131	0.0075758	0.99242	100	0.9	2
Ea	Pa	11	44	0.2	0.8	1000	0.1	2
Ea	Pa	44	0	1	0	1000	0.9	2
Ea	Pa	28	60	0.31818	0.68182	10000	0.1	2
Ea	Pa	38	0	1	0	10000	0.9	2
Ea	Pa	22	2	0.91667	0.083333	100000	0.1	2
Ea	Pa	26	0	1	0	100000	0.9	2
Ea	Pa	7	0	1	0	1000000	0.1	2
Ea	Pa	4	0	1	0	1000000	0.9	2
Ea	Pa	0	130	0	1	10	0.9	3
Ea	Pa	1	114	0.00869565	0.991304	10	0.5	3
Ea	Pa	0	92	0	1	10	0.1	3
Ea	Pa	9	3	0.75	0.25	100	0.9	3
Ea	Pa	0	47	0	1	100	0.5	3
Ea	Pa	25	27	0.480769	0.519231	100	0.1	3
Ea	Pa	12	40	0.230769	0.769231	1000	0.9	3
Ea	Pa	1	38	0.025641	0.974359	1000	0.5	3
Ea	Pa	1	50	0.0196078	0.980392	1000	0.1	3
Ea	Pa	43	0	1	0	10000	0.9	3
Ea	Pa	16	29	0.355556	0.644444	10000	0.5	3
Ea	Pa	2	77	0.0253165	0.974684	10000	0.1	3
Ea	Pa	14	0	1	0	100000	0.9	3
Ea	Pa	31	0	1	0	100000	0.5	3
Ea	Pa	34	0	1	0	100000	0.1	3
Ea	Pa	19	0	1	0	300000	0.9	3
Ea	Pa	14	0	1	0	300000	0.5	3
Ea	Pa	21	0	1	0	300000	0.1	3
Ea	Pci	52	27	0.65823	0.34177	10	0.1	1
Ea	Pci	46	60	0.43396	0.56604	10	0.9	1
Ea	Pci	43	46	0.48315	0.51685	100	0.1	1
Ea	Pci	44	38	0.53659	0.46341	100	0.9	1
Ea	Pci	44	33	0.57143	0.42857	1000	0.1	1
Ea	Pci	41	22	0.65079	0.34921	1000	0.9	1
Ea	Pci	37	36	0.50685	0.49315	10000	0.1	1
Ea	Pci	25	27	0.48077	0.51923	10000	0.9	1
Ea	Pci	25	26	0.4902	0.5098	100000	0.1	1
Ea	Pci	24	3	0.88889	0.11111	100000	0.9	1
Ea	Pci	4	0	1	0	1000000	0.1	1
Ea	Pci	5	0	1	0	1000000	0.9	1
Ea	Pci	28	22	0.56	0.44	10	0.9	2
Ea	Pci	37	30	0.552239	0.447761	10	0.5	2
Ea	Pci	60	28	0.681818	0.318182	10	0.1	2
Ea	Pci	22	16	0.578947	0.421053	100	0.9	2
Ea	Pci	22	19	0.536585	0.463415	100	0.5	2
Ea	Pci	19	29	0.395833	0.604167	100	0.1	2
Ea	Pci	11	24	0.314286	0.685714	1000	0.9	2
Ea	Pci	20	10	0.666667	0.333333	1000	0.5	2
Ea	Pci	21	14	0.6	0.4	1000	0.1	2
Ea	Pci	45	21	0.681818	0.318182	10000	0.9	2
Ea	Pci	44	29	0.60274	0.39726	10000	0.5	2
Ea	Pci	48	22	0.685714	0.314286	10000	0.1	2
Ea	Pci	33	0	1	0	100000	0.9	2
Ea	Pci	22	1	0.956522	0.0434783	100000	0.5	2
Ea	Pci	19	0	1	0	100000	0.1	2
Ea	Pci	16	0	1	0	300000	0.9	2
Ea	Pci	21	0	1	0	300000	0.5	2
Ea	Pci	13	0	1	0	300000	0.1	2
Ea	Pci	5	4	0.555556	0.444444	10	0.9	3
Ea	Pci	11	19	0.366667	0.633333	10	0.6	3
Ea	Pci	11	13	0.458333	0.541667	10	0.4	3
Ea	Pci	10	14	0.416667	0.583333	10	0.1	3
Ea	Pci	8	8	0.5	0.5	100	0.9	3
Ea	Pci	14	14	0.5	0.5	100	0.6	3
Ea	Pci	13	11	0.541667	0.458333	100	0.4	3
Ea	Pci	15	15	0.5	0.5	100	0.1	3
Ea	Pci	6	6	0.5	0.5	1000	0.9	3
Ea	Pci	4	7	0.363636	0.636364	1000	0.6	3
Ea	Pci	4	5	0.444444	0.555556	1000	0.4	3
Ea	Pci	6	3	0.666667	0.333333	1000	0.1	3
Ea	Pci	11	3	0.785714	0.214286	10000	0.9	3
Ea	Pci	20	11	0.645161	0.354839	10000	0.6	3
Ea	Pci	8	14	0.363636	0.636364	10000	0.4	3
Ea	Pci	15	14	0.517241	0.482759	10000	0.1	3
Ea	Pci	8	4	0.666667	0.333333	100000	0.9	3
Ea	Pci	10	0	1	0	100000	0.6	3
Ea	Pci	14	0	1	0	100000	0.4	3
Ea	Pci	14	0	1	0	100000	0.1	3
Ea	Pci	3	0	1	0	1000000	0.9	3
Ea	Pci	3	0	1	0	1000000	0.6	3
Ea	Pci	6	0	1	0	1000000	0.4	3
Ea	Pci	3	0	1	0	1000000	0.1	3
Pci	Pa	0	162	0	1	10	0.9	1
Pci	Pa	0	82	0	1	10	0.1	1
Pci	Pa	0	75	0	1	100	0.9	1
Pci	Pa	1	100	0.009901	0.9901	100	0.1	1
Pci	Pa	0	32	0	1	1000	0.9	1
Pci	Pa	0	30	0	1	1000	0.1	1
Pci	Pa	15	16	0.48387	0.51613	10000	0.9	1
Pci	Pa	27	29	0.48214	0.51786	10000	0.1	1
Pci	Pa	23	24	0.48936	0.51064	100000	0.9	1
Pci	Pa	24	6	0.8	0.2	100000	0.1	1
Pci	Pa	4	0	1	0	1000000	0.9	1
Pci	Pa	6	0	1	0	1000000	0.1	1
Pci	Pa	0	56	0	1	10	0.9	2
Pci	Pa	0	60	0	1	10	0.75	2
Pci	Pa	0	50	0	1	10	0.5	2
Pci	Pa	0	55	0	1	10	0.25	2
Pci	Pa	0	44	0	1	10	0.1	2
Pci	Pa	0	60	0	1	100	0.9	2
Pci	Pa	0	32	0	1	100	0.75	2
Pci	Pa	0	34	0	1	100	0.5	2
Pci	Pa	0	36	0	1	100	0.25	2
Pci	Pa	0	43	0	1	100	0.1	2
Pci	Pa	0	53	0	1	1000	0.9	2
Pci	Pa	1	45	0.0217391	0.978261	1000	0.75	2
Pci	Pa	0	52	0	1	1000	0.5	2
Pci	Pa	0	35	0	1	1000	0.25	2
Pci	Pa	0	48	0	1	1000	0.1	2
Pci	Pa	7	24	0.225806	0.774194	10000	0.9	2
Pci	Pa	4	39	0.0930233	0.906977	10000	0.75	2
Pci	Pa	5	28	0.151515	0.848485	10000	0.5	2
Pci	Pa	6	34	0.15	0.85	10000	0.25	2
Pci	Pa	22	45	0.328358	0.671642	10000	0.1	2
Pci	Pa	22	0	1	0	100000	0.9	2
Pci	Pa	65	5	0.928571	0.0714286	100000	0.75	2
Pci	Pa	43	1	0.977273	0.0227273	100000	0.5	2
Pci	Pa	94	5	0.949495	0.0505051	100000	0.25	2
Pci	Pa	15	16	0.483871	0.516129	100000	0.1	2
Pci	Pa	43	0	1	0	300000	0.9	2
Pci	Pa	39	0	1	0	300000	0.75	2
Pci	Pa	41	1	0.97619	0.0238095	300000	0.5	2
Pci	Pa	20	0	1	0	300000	0.25	2
Pci	Pa	36	0	1	0	300000	0.1	2
Pci	Pa	0	30	0	1	10	0.335	3
Pci	Pa	0	30	0	1	100	0.335	3
Pci	Pa	0	40	0	1	1000	0.335	3
Pci	Pa	3	33	0.0833333	0.916667	10000	0.335	3
Pci	Pa	8	8	0.5	0.5	100000	0.335	3
Pci	Pa	26	0	1	0	1000000	0.335	3
Pp	Pci	24	34	0.41379	0.58621	10	0.9	1
Pp	Pci	12	117	0.093023	0.90698	10	0.1	1
Pp	Pci	16	36	0.30769	0.69231	100	0.9	1
Pp	Pci	14	53	0.20896	0.79104	100	0.1	1
Pp	Pci	60	29	0.67416	0.32584	1000	0.9	1
Pp	Pci	56	19	0.74667	0.25333	1000	0.1	1
Pp	Pci	50	22	0.69444	0.30556	10000	0.9	1
Pp	Pci	31	19	0.62	0.38	10000	0.1	1
Pp	Pci	62	0	1	0	100000	0.9	1
Pp	Pci	39	2	0.95122	0.04878	100000	0.1	1
Pp	Pci	27	0	1	0	1000000	0.9	1
Pp	Pci	15	0	1	0	1000000	0.1	1
Pp	Pci	21	42	0.333333	0.666667	10	0.9	2
Pp	Pci	14	50	0.21875	0.78125	10	0.5	2
Pp	Pci	9	19	0.321429	0.678571	10	0.1	2
Pp	Pci	16	15	0.516129	0.483871	100	0.9	2
Pp	Pci	24	8	0.75	0.25	100	0.5	2
Pp	Pci	14	23	0.378378	0.621622	100	0.1	2
Pp	Pci	10	15	0.4	0.6	1000	0.9	2
Pp	Pci	21	16	0.567568	0.432432	1000	0.5	2
Pp	Pci	7	17	0.291667	0.708333	1000	0.1	2
Pp	Pci	44	8	0.846154	0.153846	10000	0.9	2
Pp	Pci	21	12	0.636364	0.363636	10000	0.5	2
Pp	Pci	46	8	0.851852	0.148148	10000	0.1	2
Pp	Pci	16	0	1	0	100000	0.9	2
Pp	Pci	18	0	1	0	100000	0.5	2
Pp	Pci	17	0	1	0	100000	0.1	2
Pp	Pci	10	0	1	0	300000	0.9	2
Pp	Pci	34	0	1	0	300000	0.5	2
Pp	Pci	12	0	1	0	300000	0.1	2
Pp	Pci	5	17	0.227273	0.772727	10	0.9	3
Pp	Pci	4	28	0.125	0.875	10	0.6	3
Pp	Pci	2	19	0.0952381	0.904762	10	0.4	3
Pp	Pci	1	28	0.0344828	0.965517	10	0.1	3
Pp	Pci	6	13	0.315789	0.684211	100	0.9	3
Pp	Pci	2	3	0.4	0.6	100	0.6	3
Pp	Pci	23	11	0.676471	0.323529	100	0.4	3
Pp	Pci	4	4	0.5	0.5	100	0.1	3
Pp	Pci	22	6	0.785714	0.214286	1000	0.9	3
Pp	Pci	19	42	0.311475	0.688525	1000	0.6	3
Pp	Pci	29	13	0.690476	0.309524	1000	0.4	3
Pp	Pci	28	24	0.538462	0.461538	1000	0.1	3
Pp	Pci	29	32	0.47541	0.52459	10000	0.9	3
Pp	Pci	28	14	0.666667	0.333333	10000	0.6	3
Pp	Pci	26	3	0.896552	0.103448	10000	0.4	3
Pp	Pci	35	8	0.813953	0.186047	10000	0.1	3
Pp	Pci	13	0	1	0	100000	0.9	3
Pp	Pci	19	4	0.826087	0.173913	100000	0.6	3
Pp	Pci	23	1	0.958333	0.0416667	100000	0.4	3
Pp	Pci	8	4	0.666667	0.333333	100000	0.1	3
Pp	Pci	4	0	1	0	1000000	0.9	3
Pp	Pci	6	0	1	0	1000000	0.6	3
Pp	Pci	5	0	1	0	1000000	0.4	3
Pp	Pci	14	0	1	0	1000000	0.1	3
Pp	Pci	5	66	0.0704225	0.929577	10	0.732	4
Pp	Pci	19	19	0.5	0.5	100	0.732	4
Pp	Pci	38	7	0.844444	0.155556	1000	0.732	4
Pp	Pci	12	58	0.171429	0.828571	10000	0.732	4
Pp	Pci	20	0	1	0	100000	0.732	4
Pp	Pci	17	0	1	0	1000000	0.732	4
Ea	Pv	1	47	0.0208333	0.979167	10	0.9	1
Ea	Pv	51	66	0.435897	0.564103	100	0.9	1
Ea	Pv	56	11	0.835821	0.164179	1000	0.9	1
Ea	Pv	54	0	1	0	10000	0.9	1
Ea	Pv	28	0	1	0	100000	0.9	1
Ea	Pv	7	0	1	0	1000000	0.9	1
Ea	Pv	0	86	0	1	10	0.1	1
Ea	Pv	32	66	0.326531	0.673469	100	0.1	1
Ea	Pv	48	30	0.615385	0.384615	1000	0.1	1
Ea	Pv	39	0	1	0	10000	0.1	1
Ea	Pv	14	0	1	0	100000	0.1	1
Ea	Pv	10	0	1	0	1000000	0.1	1
Ea	Pv	0	58	0	1	10	0.1	2
Ea	Pv	6	75	0.074074	0.92593	10	0.9	2
Ea	Pv	39	68	0.36449	0.63551	100	0.1	2
Ea	Pv	46	61	0.42991	0.57009	100	0.9	2
Ea	Pv	32	7	0.82051	0.17949	1000	0.1	2
Ea	Pv	43	2	0.95556	0.044444	1000	0.9	2
Ea	Pv	41	0	1	0	10000	0.1	2
Ea	Pv	26	0	1	0	10000	0.9	2
Ea	Pv	23	0	1	0	100000	0.1	2
Ea	Pv	15	0	1	0	100000	0.9	2
Ea	Pv	1	0	1	0	1000000	0.1	2
Ea	Pv	3	0	1	0	1000000	0.9	2
Ea	Pv	0	42	0	1	10	0.9	3
Ea	Pv	1	32	0.030303	0.969697	10	0.75	3
Ea	Pv	0	33	0	1	10	0.5	3
Ea	Pv	0	45	0	1	10	0.25	3
Ea	Pv	2	31	0.0606061	0.939394	10	0.1	3
Ea	Pv	11	18	0.37931	0.62069	100	0.9	3
Ea	Pv	11	22	0.333333	0.666667	100	0.75	3
Ea	Pv	17	18	0.485714	0.514286	100	0.5	3
Ea	Pv	5	23	0.178571	0.821429	100	0.25	3
Ea	Pv	2	21	0.0869565	0.913043	100	0.1	3
Ea	Pv	98	4	0.960784	0.0392157	1000	0.9	3
Ea	Pv	57	3	0.95	0.05	1000	0.75	3
Ea	Pv	91	14	0.866667	0.133333	1000	0.5	3
Ea	Pv	47	31	0.602564	0.397436	1000	0.25	3
Ea	Pv	55	16	0.774648	0.225352	1000	0.1	3
Ea	Pv	37	0	1	0	10000	0.9	3
Ea	Pv	32	0	1	0	10000	0.75	3
Ea	Pv	33	0	1	0	10000	0.5	3
Ea	Pv	25	0	1	0	10000	0.25	3
Ea	Pv	41	0	1	0	10000	0.1	3
Ea	Pv	22	0	1	0	100000	0.9	3
Ea	Pv	31	0	1	0	100000	0.75	3
Ea	Pv	19	0	1	0	100000	0.5	3
Ea	Pv	25	0	1	0	100000	0.25	3
Ea	Pv	25	0	1	0	100000	0.1	3
Ea	Pv	19	0	1	0	300000	0.9	3
Ea	Pv	25	0	1	0	300000	0.75	3
Ea	Pv	18	0	1	0	300000	0.5	3
Ea	Pv	10	0	1	0	300000	0.25	3
Ea	Pv	19	0	1	0	300000	0.1	3
Ea	Pv	0	25	0	1	10	0.9	4
Ea	Pv	1	17	0.0555556	0.944444	10	0.1	4
Ea	Pv	2	22	0.0833333	0.916667	100	0.9	4
Ea	Pv	2	13	0.133333	0.866667	100	0.1	4
Ea	Pv	24	5	0.827586	0.172414	1000	0.9	4
Ea	Pv	14	18	0.4375	0.5625	1000	0.1	4
Ea	Pv	12	0	1	0	10000	0.9	4
Ea	Pv	21	0	1	0	10000	0.1	4
Ea	Pv	16	0	1	0	100000	0.9	4
Ea	Pv	15	0	1	0	100000	0.1	4
Ea	Pv	8	0	1	0	1000000	0.9	4
Ea	Pv	1	0	1	0	1000000	0.1	4
Pci	Pv	0	81	0	1	10	0.1	1
Pci	Pv	0	79	0	1	10	0.9	1
Pci	Pv	0	59	0	1	100	0.1	1
Pci	Pv	0	66	0	1	100	0.9	1
Pci	Pv	0	39	0	1	1000	0.1	1
Pci	Pv	77	1	0.98718	0.012821	1000	0.9	1
Pci	Pv	0	30	0	1	10000	0.1	1
Pci	Pv	40	0	1	0	10000	0.9	1
Pci	Pv	21	0	1	0	100000	0.1	1
Pci	Pv	8	0	1	0	100000	0.9	1
Pci	Pv	1	0	1	0	1000000	0.1	1
Pci	Pv	4	0	1	0	1000000	0.9	1
Pci	Pv	0	29	0	1	10	0.94	2
Pci	Pv	0	37	0	1	10	0.84	2
Pci	Pv	0	32	0	1	10	0.68	2
Pci	Pv	0	46	0	1	10	0.42	2
Pci	Pv	89	18	0.831776	0.168224	100	0.94	2
Pci	Pv	0	20	0	1	100	0.84	2
Pci	Pv	0	20	0	1	100	0.68	2
Pci	Pv	0	24	0	1	100	0.42	2
Pci	Pv	55	0	1	0	1000	0.94	2
Pci	Pv	0	19	0	1	1000	0.84	2
Pci	Pv	0	17	0	1	1000	0.68	2
Pci	Pv	0	19	0	1	1000	0.42	2
Pci	Pv	38	0	1	0	10000	0.94	2
Pci	Pv	16	0	1	0	10000	0.84	2
Pci	Pv	42	0	1	0	10000	0.68	2
Pci	Pv	10	0	1	0	10000	0.42	2
Pci	Pv	7	0	1	0	100000	0.94	2
Pci	Pv	13	0	1	0	100000	0.84	2
Pci	Pv	9	0	1	0	100000	0.68	2
Pci	Pv	9	0	1	0	100000	0.42	2
Pci	Pv	3	0	1	0	1000000	0.84	2
Pci	Pv	0	30	0	1	10	0.9	3
Pci	Pv	32	6	0.842105	0.157895	100	0.9	3
Pci	Pv	119	1	0.991667	0.00833333	1000	0.9	3
Pci	Pv	55	0	1	0	10000	0.9	3
Pci	Pv	28	0	1	0	100000	0.9	3
Pci	Pv	22	0	1	0	1000000	0.9	3
Pci	Pv	0	56	0	1	10	0.1	3
Pci	Pv	0	52	0	1	100	0.1	3
Pci	Pv	0	34	0	1	1000	0.1	3
Pci	Pv	106	3	0.972477	0.0275229	10000	0.1	3
Pci	Pv	20	0	1	0	100000	0.1	3
Pci	Pv	34	0	1	0	1000000	0.1	3

## Sheet: Fig. 4a,c
Species	OD_start	OD_end	Time to Threshold	Threshold Growth Rate
Ea	0.00135	0.1	6.3702	0.676268
Ea	0.000135	0.1	10.3251	0.641028
Ea	1.35e-05	0.1	12.4385	0.720311
Ea	0.00096	0.1	6.94603	0.669188
Ea	0.00095036	0.1	7.09564	0.658517
Ea	9.42e-05	0.1	11.0511	0.634638
Ea	9.42e-06	0.1	14.0101	0.66261
Ea	9.42e-07	0.1	16.8483	0.687423
Ea	6.13e-05	0.1	10.5372	0.702775
Ea	6.07e-07	0.1	14.4924	0.829226
Ea	6.07e-08	0.1	18.1758	0.788133
Ea	6.07e-09	0.1	21.4669	0.774258
Ea	6.13e-05	0.1	12.1374	0.610991
Ea	6.07e-07	0.1	15.066	0.79735
Ea	6.07e-09	0.1	22.0406	0.754407
Ea	0.000637	0.1	7.41654	0.682798
Ea	6.37e-05	0.1	10.9682	0.673071
Ea	6.37e-06	0.1	14.0427	0.689433
Ea	6.37e-07	0.1	17.6468	0.678702
Ea	6.37e-08	0.1	21.5692	0.662017
Ea	6.37e-09	0.1	25.2271	0.65816
Pa	0.00128	0.1	11.2309	0.389965
Pa	0.000128	0.1	13.8575	0.484237
Pa	1.28e-05	0.1	17.2388	0.521061
Pa	0.00091	0.1	11.6271	0.406544
Pa	0.00095036	0.1	12.1984	0.382214
Pa	9.42e-05	0.1	15.4292	0.452234
Pa	9.42e-06	0.1	18.7505	0.495663
Pa	9.42e-07	0.1	22.0718	0.524663
Pa	5.6e-05	0.1	16.0926	0.466774
Pa	5.54e-07	0.1	19.6251	0.617816
Pa	5.54e-08	0.1	23.3389	0.618028
Pa	5.54e-09	0.1	27.5056	0.607798
Pa	5.6e-05	0.1	17.1493	0.437181
Pa	5.54e-07	0.1	20.4101	0.594081
Pa	5.54e-09	0.1	28.4718	0.587065
Pa	0.0003785	0.1	13.4065	0.416054
Pa	3.785e-05	0.1	16.322	0.483327
Pa	3.785e-06	0.1	19.5551	0.522575
Pa	3.785e-07	0.1	23.1065	0.540964
Pa	3.785e-08	0.1	26.0753	0.567466
Pa	3.785e-09	0.1	31.5883	0.542938
Pci	0.00082	0.1	8.36546	0.577007
Pci	0.00095036	0.1	8.99783	0.517857
Pci	9.42e-05	0.1	12.5608	0.556297
Pci	9.42e-06	0.1	16.0028	0.580168
Pci	9.42e-07	0.1	19.4147	0.596739
Pci	5.87e-05	0.1	13.3149	0.560112
Pci	5.81e-07	0.1	16.9078	0.713381
Pci	5.81e-08	0.1	20.4704	0.701916
Pci	5.81e-09	0.1	24.3956	0.68301
Pci	5.87e-05	0.1	14.0093	0.532468
Pci	5.81e-07	0.1	17.5418	0.687289
Pci	5.81e-08	0.1	20.9535	0.686036
Pci	5.81e-09	0.1	25.8148	0.645993
Pci	0.0005745	0.1	10.3851	0.497233
Pci	5.745e-05	0.1	14.3077	0.52217
Pci	5.745e-06	0.1	17.6998	0.554663
Pci	5.745e-07	0.1	20.7212	0.582928
Pci	5.745e-08	0.1	24.8559	0.579898
Pci	5.745e-09	0.1	29.9447	0.557584
Pp	0.00164	0.1	6.40039	0.646115
Pp	0.000164	0.1	9.08734	0.707854
Pp	1.64e-05	0.1	12.0461	0.724949
Pp	0.00063	0.1	7.00643	0.724206
Pp	0.00095036	0.1	7.18622	0.64966
Pp	9.42e-05	0.1	10.1754	0.686739
Pp	9.42e-06	0.1	13.2552	0.699843
Pp	9.42e-07	0.1	16.1538	0.717283
Pp	5.78e-05	0.1	10.9599	0.681447
Pp	5.72e-07	0.1	13.8885	0.870866
Pp	5.72e-08	0.1	16.5454	0.869221
Pp	5.72e-09	0.1	19.9572	0.83608
Pp	5.78e-05	0.1	11.1108	0.671174
Pp	5.72e-07	0.1	14.3112	0.844237
Pp	5.72e-08	0.1	17.6022	0.816978
Pp	5.72e-09	0.1	21.2555	0.785048
Pp	0.000633	0.1	7.25753	0.701118
Pp	6.33e-05	0.1	10.8092	0.682052
Pp	6.33e-06	0.1	13.8837	0.696826
Pp	6.33e-07	0.1	16.9049	0.709753
Pp	6.33e-08	0.1	19.343	0.739566
Pp	6.33e-09	0.1	23.7427	0.700242
Pv	0.0014	0.1	12.5291	0.341857
Pv	0.00014	0.1	16.9973	0.386756
Pv	1.4e-05	0.1	23.2469	0.38227
Pv	0.00033	0.1	12.1104	0.475597
Pv	0.00095036	0.1	12.0173	0.389389
Pv	9.42e-05	0.1	17.9654	0.388156
Pv	9.42e-06	0.1	22.8267	0.406437
Pv	9.42e-07	0.1	27.7482	0.417974
Pv	5.3e-05	0.1	18.7495	0.402951
Pv	5.25e-07	0.1	23.3992	0.520667
Pv	5.25e-08	0.1	28.6227	0.50539
Pv	5.25e-09	0.1	34.5706	0.485204
Pv	5.3e-05	0.1	20.0478	0.376575
Pv	5.25e-07	0.1	26.0563	0.466894
Pv	5.25e-08	0.1	31.5514	0.458323
Pv	0.000469	0.1	11.6042	0.462551
Pv	4.69e-05	0.1	16.322	0.470748
Pv	4.69e-06	0.1	21.1452	0.471858
Pv	4.69e-07	0.1	28.1955	0.435612
Pv	4.69e-08	0.1	34.292	0.425208
Pv	4.69e-09	0.1	39.3816	0.429143

## Sheet: Supp. Fig. 1
SpeciesA	SpeciesB	AColonies	BColonies	Afraction	Bfraction	DilutionRate	Startingfraction	Experiment
Ea	Pp	43	39	0.52439	0.47561	10	0.1	1
Ea	Pp	40	44	0.47619	0.52381	10	0.9	1
Ea	Pp	35	38	0.47945	0.52055	100	0.1	1
Ea	Pp	28	40	0.41176	0.58824	100	0.9	1
Ea	Pp	24	40	0.375	0.625	1000	0.1	1
Ea	Pp	28	32	0.46667	0.53333	1000	0.9	1
Ea	Pp	24	32	0.42857	0.57143	10000	0.1	1
Ea	Pp	30	0	1	0	10000	0.9	1
Ea	Pp	23	9	0.71875	0.28125	100000	0.1	1
Ea	Pp	2	0	1	0	100000	0.9	1
Ea	Pp	19	4	0.82609	0.17391	1000000	0.1	1
Ea	Pp	3	0	1	0	1000000	0.9	1
Ea	Pp	22	12	0.647059	0.352941	10	0.9	2
Ea	Pp	8	23	0.258065	0.741935	10	0.5	2
Ea	Pp	26	23	0.530612	0.469388	10	0.1	2
Ea	Pp	23	31	0.425926	0.574074	100	0.9	2
Ea	Pp	13	14	0.481481	0.518519	100	0.5	2
Ea	Pp	19	9	0.678571	0.321429	100	0.1	2
Ea	Pp	12	5	0.705882	0.294118	1000	0.9	2
Ea	Pp	5	5	0.5	0.5	1000	0.5	2
Ea	Pp	7	6	0.538462	0.461538	1000	0.1	2
Ea	Pp	37	1	0.973684	0.0263158	10000	0.9	2
Ea	Pp	36	0	1	0	10000	0.5	2
Ea	Pp	19	14	0.575758	0.424242	10000	0.1	2
Ea	Pp	26	1	0.962963	0.037037	100000	0.9	2
Ea	Pp	20	3	0.869565	0.130435	100000	0.5	2
Ea	Pp	26	3	0.896552	0.103448	100000	0.1	2
Ea	Pp	23	0	1	0	300000	0.9	2
Ea	Pp	16	7	0.695652	0.304348	300000	0.5	2
Ea	Pp	20	0	1	0	300000	0.1	2
Ea	Pp	10	6	0.625	0.375	10	0.9	3
Ea	Pp	4	10	0.285714	0.714286	10	0.6	3
Ea	Pp	16	20	0.444444	0.555556	10	0.4	3
Ea	Pp	8	13	0.380952	0.619048	10	0.1	3
Ea	Pp	0	7	0	1	100	0.9	3
Ea	Pp	5	2	0.714286	0.285714	100	0.6	3
Ea	Pp	16	9	0.64	0.36	100	0.4	3
Ea	Pp	6	10	0.375	0.625	100	0.1	3
Ea	Pp	21	11	0.65625	0.34375	1000	0.9	3
Ea	Pp	19	14	0.575758	0.424242	1000	0.6	3
Ea	Pp	13	23	0.361111	0.638889	1000	0.4	3
Ea	Pp	19	11	0.633333	0.366667	1000	0.1	3
Ea	Pp	15	0	1	0	10000	0.9	3
Ea	Pp	10	13	0.434783	0.565217	10000	0.6	3
Ea	Pp	12	8	0.6	0.4	10000	0.4	3
Ea	Pp	11	19	0.366667	0.633333	10000	0.1	3
Ea	Pp	7	0	1	0	100000	0.9	3
Ea	Pp	9	0	1	0	100000	0.6	3
Ea	Pp	8	2	0.8	0.2	100000	0.4	3
Ea	Pp	13	0	1	0	100000	0.1	3
Ea	Pp	38	3	0.926829	0.0731707	1000000	0.9	3
Ea	Pp	33	2	0.942857	0.0571429	1000000	0.6	3
Ea	Pp	16	10	0.615385	0.384615	1000000	0.4	3
Ea	Pp	25	14	0.641026	0.358974	1000000	0.1	3
Pa	Pv	0	56	0	1	10	0.9	1
Pa	Pv	45	44	0.505618	0.494382	100	0.9	1
Pa	Pv	49	7	0.875	0.125	1000	0.9	1
Pa	Pv	51	0	1	0	10000	0.9	1
Pa	Pv	29	0	1	0	100000	0.9	1
Pa	Pv	0	60	0	1	10	0.1	1
Pa	Pv	0	49	0	1	100	0.1	1
Pa	Pv	76	11	0.873563	0.126437	1000	0.1	1
Pa	Pv	38	0	1	0	10000	0.1	1
Pa	Pv	15	0	1	0	100000	0.1	1
Pa	Pv	0	117	0	1	10	0.1	2
Pa	Pv	0	97	0	1	10	0.9	2
Pa	Pv	0	81	0	1	100	0.1	2
Pa	Pv	136	57	0.70466	0.29534	100	0.9	2
Pa	Pv	53	12	0.81538	0.18462	1000	0.1	2
Pa	Pv	66	0	1	0	1000	0.9	2
Pa	Pv	22	2	0.91667	0.083333	10000	0.1	2
Pa	Pv	35	0	1	0	10000	0.9	2
Pa	Pv	16	0	1	0	100000	0.1	2
Pa	Pv	29	0	1	0	100000	0.9	2
Pp	Pa	0	45	0	1	10	0.9	1
Pp	Pa	0	69	0	1	100	0.9	1
Pp	Pa	50	7	0.877193	0.122807	1000	0.9	1
Pp	Pa	43	45	0.488636	0.511364	10000	0.9	1
Pp	Pa	8	3	0.727273	0.272727	100000	0.9	1
Pp	Pa	15	0	1	0	1000000	0.9	1
Pp	Pa	0	50	0	1	10	0.1	1
Pp	Pa	22	2	0.916667	0.0833333	100	0.1	1
Pp	Pa	73	39	0.651786	0.348214	1000	0.1	1
Pp	Pa	50	0	1	0	10000	0.1	1
Pp	Pa	43	0	1	0	100000	0.1	1
Pp	Pa	14	0	1	0	1000000	0.1	1
Pp	Pa	0	63	0	1	10	0.9	2
Pp	Pa	0	65	0	1	10	0.1	2
Pp	Pa	4	18	0.18182	0.81818	100	0.9	2
Pp	Pa	0	69	0	1	100	0.1	2
Pp	Pa	20	13	0.60606	0.39394	1000	0.9	2
Pp	Pa	11	29	0.275	0.725	1000	0.1	2
Pp	Pa	9	0	1	0	10000	0.9	2
Pp	Pa	5	7	0.41667	0.58333	10000	0.1	2
Pp	Pa	4	0	1	0	100000	0.9	2
Pp	Pa	8	0	1	0	100000	0.1	2
Pp	Pa	4	0	1	0	1000000	0.9	2
Pp	Pa	5	0	1	0	1000000	0.1	2
Pp	Pa	0	60	0	1	10	0.9	3
Pp	Pa	0	67	0	1	10	0.75	3
Pp	Pa	0	46	0	1	10	0.5	3
Pp	Pa	0	52	0	1	10	0.25	3
Pp	Pa	0	44	0	1	10	0.1	3
Pp	Pa	12	26	0.315789	0.684211	100	0.9	3
Pp	Pa	1	20	0.047619	0.952381	100	0.75	3
Pp	Pa	17	30	0.361702	0.638298	100	0.5	3
Pp	Pa	0	47	0	1	100	0.25	3
Pp	Pa	0	62	0	1	100	0.1	3
Pp	Pa	3	11	0.214286	0.785714	1000	0.9	3
Pp	Pa	6	9	0.4	0.6	1000	0.75	3
Pp	Pa	8	27	0.228571	0.771429	1000	0.5	3
Pp	Pa	9	17	0.346154	0.653846	1000	0.25	3
Pp	Pa	0	44	0	1	1000	0.1	3
Pp	Pa	60	4	0.9375	0.0625	10000	0.9	3
Pp	Pa	43	33	0.565789	0.434211	10000	0.75	3
Pp	Pa	28	23	0.54902	0.45098	10000	0.5	3
Pp	Pa	8	41	0.163265	0.836735	10000	0.25	3
Pp	Pa	14	25	0.358974	0.641026	10000	0.1	3
Pp	Pa	25	0	1	0	100000	0.9	3
Pp	Pa	12	0	1	0	100000	0.75	3
Pp	Pa	12	0	1	0	100000	0.5	3
Pp	Pa	11	0	1	0	100000	0.25	3
Pp	Pa	12	1	0.923077	0.0769231	100000	0.1	3
Pp	Pa	9	0	1	0	300000	0.9	3
Pp	Pa	3	0	1	0	300000	0.75	3
Pp	Pa	17	0	1	0	300000	0.5	3
Pp	Pa	12	0	1	0	300000	0.25	3
Pp	Pa	16	0	1	0	300000	0.1	3
Pp	Pa	0	55	0	1	10	0.925	4
Pp	Pa	0	30	0	1	100	0.925	4
Pp	Pa	7	14	0.333333	0.666667	1000	0.925	4
Pp	Pa	25	9	0.735294	0.264706	10000	0.925	4
Pp	Pa	42	2	0.954545	0.0454545	100000	0.925	4
Pp	Pa	35	0	1	0	1000000	0.925	4
Pp	Pa	0	80	0	1	10	0.133	4
Pp	Pa	0	31	0	1	100	0.133	4
Pp	Pa	0	15	0	1	1000	0.133	4
Pp	Pa	9	39	0.1875	0.8125	10000	0.133	4
Pp	Pa	31	2	0.939394	0.0606061	100000	0.133	4
Pp	Pa	30	0	1	0	1000000	0.133	4
Pp	Pv	0	74	0	1	10	0.1	1
Pp	Pv	0	77	0	1	10	0.9	1
Pp	Pv	0	65	0	1	100	0.1	1
Pp	Pv	2	89	0.021978	0.97802	100	0.9	1
Pp	Pv	0	41	0	1	1000	0.1	1
Pp	Pv	53	1	0.98148	0.018519	1000	0.9	1
Pp	Pv	4	46	0.08	0.92	10000	0.1	1
Pp	Pv	24	0	1	0	10000	0.9	1
Pp	Pv	36	0	1	0	100000	0.1	1
Pp	Pv	63	0	1	0	100000	0.9	1
Pp	Pv	29	0	1	0	1000000	0.1	1
Pp	Pv	27	0	1	0	1000000	0.9	1
Pp	Pv	0	55	0	1	10	0.9	2
Pp	Pv	0	47	0	1	100	0.9	2
Pp	Pv	50	2	0.961538	0.0384615	1000	0.9	2
Pp	Pv	40	0	1	0	10000	0.9	2
Pp	Pv	30	0	1	0	100000	0.9	2
Pp	Pv	18	0	1	0	1000000	0.9	2
Pp	Pv	0	50	0	1	10	0.1	2
Pp	Pv	0	43	0	1	100	0.1	2
Pp	Pv	0	77	0	1	1000	0.1	2
Pp	Pv	2	61	0.031746	0.968254	10000	0.1	2
Pp	Pv	22	0	1	0	100000	0.1	2
Pp	Pv	33	0	1	0	1000000	0.1	2
Pp	Pv	0	27	0	1	10	0.9	3
Pp	Pv	0	28	0	1	10	0.6	3
Pp	Pv	0	35	0	1	10	0.4	3
Pp	Pv	0	30	0	1	10	0.1	3
Pp	Pv	10	0	1	0	100	0.9	3
Pp	Pv	12	0	1	0	100	0.6	3
Pp	Pv	17	0	1	0	100	0.4	3
Pp	Pv	0	30	0	1	100	0.1	3
Pp	Pv	12	0	1	0	1000	0.9	3
Pp	Pv	17	0	1	0	1000	0.6	3
Pp	Pv	22	0	1	0	1000	0.4	3
Pp	Pv	0	13	0	1	1000	0.1	3
Pp	Pv	10	0	1	0	10000	0.9	3
Pp	Pv	8	0	1	0	10000	0.6	3
Pp	Pv	14	0	1	0	10000	0.4	3
Pp	Pv	10	0	1	0	10000	0.1	3
Pp	Pv	4	0	1	0	100000	0.9	3
Pp	Pv	2	0	1	0	100000	0.6	3
Pp	Pv	6	0	1	0	100000	0.4	3
Pp	Pv	4	0	1	0	100000	0.1	3
Pp	Pv	5	0	1	0	1000000	0.9	3
Pp	Pv	5	0	1	0	1000000	0.6	3
Pp	Pv	2	0	1	0	1000000	0.4	3
Pp	Pv	6	0	1	0	1000000	0.1	3
Ea	Pa	0	43	0	1	10	0.9	1
Ea	Pa	0	58	0	1	100	0.9	1
Ea	Pa	47	0	1	0	1000	0.9	1
Ea	Pa	34	0	1	0	10000	0.9	1
Ea	Pa	24	0	1	0	100000	0.9	1
Ea	Pa	7	0	1	0	1000000	0.9	1
Ea	Pa	0	31	0	1	10	0.1	1
Ea	Pa	2	41	0.0465116	0.953488	100	0.1	1
Ea	Pa	21	55	0.276316	0.723684	1000	0.1	1
Ea	Pa	48	10	0.827586	0.172414	10000	0.1	1
Ea	Pa	31	0	1	0	100000	0.1	1
Ea	Pa	15	0	1	0	1000000	0.1	1
Ea	Pa	0	139	0	1	10	0.1	2
Ea	Pa	0	84	0	1	10	0.9	2
Ea	Pa	3	61	0.046875	0.95312	100	0.1	2
Ea	Pa	1	131	0.0075758	0.99242	100	0.9	2
Ea	Pa	11	44	0.2	0.8	1000	0.1	2
Ea	Pa	44	0	1	0	1000	0.9	2
Ea	Pa	28	60	0.31818	0.68182	10000	0.1	2
Ea	Pa	38	0	1	0	10000	0.9	2
Ea	Pa	22	2	0.91667	0.083333	100000	0.1	2
Ea	Pa	26	0	1	0	100000	0.9	2
Ea	Pa	7	0	1	0	1000000	0.1	2
Ea	Pa	4	0	1	0	1000000	0.9	2
Ea	Pa	0	130	0	1	10	0.9	3
Ea	Pa	1	114	0.00869565	0.991304	10	0.5	3
Ea	Pa	0	92	0	1	10	0.1	3
Ea	Pa	9	3	0.75	0.25	100	0.9	3
Ea	Pa	0	47	0	1	100	0.5	3
Ea	Pa	25	27	0.480769	0.519231	100	0.1	3
Ea	Pa	12	40	0.230769	0.769231	1000	0.9	3
Ea	Pa	1	38	0.025641	0.974359	1000	0.5	3
Ea	Pa	1	50	0.0196078	0.980392	1000	0.1	3
Ea	Pa	43	0	1	0	10000	0.9	3
Ea	Pa	16	29	0.355556	0.644444	10000	0.5	3
Ea	Pa	2	77	0.0253165	0.974684	10000	0.1	3
Ea	Pa	14	0	1	0	100000	0.9	3
Ea	Pa	31	0	1	0	100000	0.5	3
Ea	Pa	34	0	1	0	100000	0.1	3
Ea	Pa	19	0	1	0	300000	0.9	3
Ea	Pa	14	0	1	0	300000	0.5	3
Ea	Pa	21	0	1	0	300000	0.1	3
Ea	Pci	52	27	0.65823	0.34177	10	0.1	1
Ea	Pci	46	60	0.43396	0.56604	10	0.9	1
Ea	Pci	43	46	0.48315	0.51685	100	0.1	1
Ea	Pci	44	38	0.53659	0.46341	100	0.9	1
Ea	Pci	44	33	0.57143	0.42857	1000	0.1	1
Ea	Pci	41	22	0.65079	0.34921	1000	0.9	1
Ea	Pci	37	36	0.50685	0.49315	10000	0.1	1
Ea	Pci	25	27	0.48077	0.51923	10000	0.9	1
Ea	Pci	25	26	0.4902	0.5098	100000	0.1	1
Ea	Pci	24	3	0.88889	0.11111	100000	0.9	1
Ea	Pci	4	0	1	0	1000000	0.1	1
Ea	Pci	5	0	1	0	1000000	0.9	1
Ea	Pci	28	22	0.56	0.44	10	0.9	2
Ea	Pci	37	30	0.552239	0.447761	10	0.5	2
Ea	Pci	60	28	0.681818	0.318182	10	0.1	2
Ea	Pci	22	16	0.578947	0.421053	100	0.9	2
Ea	Pci	22	19	0.536585	0.463415	100	0.5	2
Ea	Pci	19	29	0.395833	0.604167	100	0.1	2
Ea	Pci	11	24	0.314286	0.685714	1000	0.9	2
Ea	Pci	20	10	0.666667	0.333333	1000	0.5	2
Ea	Pci	21	14	0.6	0.4	1000	0.1	2
Ea	Pci	45	21	0.681818	0.318182	10000	0.9	2
Ea	Pci	44	29	0.60274	0.39726	10000	0.5	2
Ea	Pci	48	22	0.685714	0.314286	10000	0.1	2
Ea	Pci	33	0	1	0	100000	0.9	2
Ea	Pci	22	1	0.956522	0.0434783	100000	0.5	2
Ea	Pci	19	0	1	0	100000	0.1	2
Ea	Pci	16	0	1	0	300000	0.9	2
Ea	Pci	21	0	1	0	300000	0.5	2
Ea	Pci	13	0	1	0	300000	0.1	2
Ea	Pci	5	4	0.555556	0.444444	10	0.9	3
Ea	Pci	11	19	0.366667	0.633333	10	0.6	3
Ea	Pci	11	13	0.458333	0.541667	10	0.4	3
Ea	Pci	10	14	0.416667	0.583333	10	0.1	3
Ea	Pci	8	8	0.5	0.5	100	0.9	3
Ea	Pci	14	14	0.5	0.5	100	0.6	3
Ea	Pci	13	11	0.541667	0.458333	100	0.4	3
Ea	Pci	15	15	0.5	0.5	100	0.1	3
Ea	Pci	6	6	0.5	0.5	1000	0.9	3
Ea	Pci	4	7	0.363636	0.636364	1000	0.6	3
Ea	Pci	4	5	0.444444	0.555556	1000	0.4	3
Ea	Pci	6	3	0.666667	0.333333	1000	0.1	3
Ea	Pci	11	3	0.785714	0.214286	10000	0.9	3
Ea	Pci	20	11	0.645161	0.354839	10000	0.6	3
Ea	Pci	8	14	0.363636	0.636364	10000	0.4	3
Ea	Pci	15	14	0.517241	0.482759	10000	0.1	3
Ea	Pci	8	4	0.666667	0.333333	100000	0.9	3
Ea	Pci	10	0	1	0	100000	0.6	3
Ea	Pci	14	0	1	0	100000	0.4	3
Ea	Pci	14	0	1	0	100000	0.1	3
Ea	Pci	3	0	1	0	1000000	0.9	3
Ea	Pci	3	0	1	0	1000000	0.6	3
Ea	Pci	6	0	1	0	1000000	0.4	3
Ea	Pci	3	0	1	0	1000000	0.1	3
Pci	Pa	0	162	0	1	10	0.9	1
Pci	Pa	0	82	0	1	10	0.1	1
Pci	Pa	0	75	0	1	100	0.9	1
Pci	Pa	1	100	0.009901	0.9901	100	0.1	1
Pci	Pa	0	32	0	1	1000	0.9	1
Pci	Pa	0	30	0	1	1000	0.1	1
Pci	Pa	15	16	0.48387	0.51613	10000	0.9	1
Pci	Pa	27	29	0.48214	0.51786	10000	0.1	1
Pci	Pa	23	24	0.48936	0.51064	100000	0.9	1
Pci	Pa	24	6	0.8	0.2	100000	0.1	1
Pci	Pa	4	0	1	0	1000000	0.9	1
Pci	Pa	6	0	1	0	1000000	0.1	1
Pci	Pa	0	56	0	1	10	0.9	2
Pci	Pa	0	60	0	1	10	0.75	2
Pci	Pa	0	50	0	1	10	0.5	2
Pci	Pa	0	55	0	1	10	0.25	2
Pci	Pa	0	44	0	1	10	0.1	2
Pci	Pa	0	60	0	1	100	0.9	2
Pci	Pa	0	32	0	1	100	0.75	2
Pci	Pa	0	34	0	1	100	0.5	2
Pci	Pa	0	36	0	1	100	0.25	2
Pci	Pa	0	43	0	1	100	0.1	2
Pci	Pa	0	53	0	1	1000	0.9	2
Pci	Pa	1	45	0.0217391	0.978261	1000	0.75	2
Pci	Pa	0	52	0	1	1000	0.5	2
Pci	Pa	0	35	0	1	1000	0.25	2
Pci	Pa	0	48	0	1	1000	0.1	2
Pci	Pa	7	24	0.225806	0.774194	10000	0.9	2
Pci	Pa	4	39	0.0930233	0.906977	10000	0.75	2
Pci	Pa	5	28	0.151515	0.848485	10000	0.5	2
Pci	Pa	6	34	0.15	0.85	10000	0.25	2
Pci	Pa	22	45	0.328358	0.671642	10000	0.1	2
Pci	Pa	22	0	1	0	100000	0.9	2
Pci	Pa	65	5	0.928571	0.0714286	100000	0.75	2
Pci	Pa	43	1	0.977273	0.0227273	100000	0.5	2
Pci	Pa	94	5	0.949495	0.0505051	100000	0.25	2
Pci	Pa	15	16	0.483871	0.516129	100000	0.1	2
Pci	Pa	43	0	1	0	300000	0.9	2
Pci	Pa	39	0	1	0	300000	0.75	2
Pci	Pa	41	1	0.97619	0.0238095	300000	0.5	2
Pci	Pa	20	0	1	0	300000	0.25	2
Pci	Pa	36	0	1	0	300000	0.1	2
Pci	Pa	0	30	0	1	10	0.335	3
Pci	Pa	0	30	0	1	100	0.335	3
Pci	Pa	0	40	0	1	1000	0.335	3
Pci	Pa	3	33	0.0833333	0.916667	10000	0.335	3
Pci	Pa	8	8	0.5	0.5	100000	0.335	3
Pci	Pa	26	0	1	0	1000000	0.335	3
Pp	Pci	24	34	0.41379	0.58621	10	0.9	1
Pp	Pci	12	117	0.093023	0.90698	10	0.1	1
Pp	Pci	16	36	0.30769	0.69231	100	0.9	1
Pp	Pci	14	53	0.20896	0.79104	100	0.1	1
Pp	Pci	60	29	0.67416	0.32584	1000	0.9	1
Pp	Pci	56	19	0.74667	0.25333	1000	0.1	1
Pp	Pci	50	22	0.69444	0.30556	10000	0.9	1
Pp	Pci	31	19	0.62	0.38	10000	0.1	1
Pp	Pci	62	0	1	0	100000	0.9	1
Pp	Pci	39	2	0.95122	0.04878	100000	0.1	1
Pp	Pci	27	0	1	0	1000000	0.9	1
Pp	Pci	15	0	1	0	1000000	0.1	1
Pp	Pci	21	42	0.333333	0.666667	10	0.9	2
Pp	Pci	14	50	0.21875	0.78125	10	0.5	2
Pp	Pci	9	19	0.321429	0.678571	10	0.1	2
Pp	Pci	16	15	0.516129	0.483871	100	0.9	2
Pp	Pci	24	8	0.75	0.25	100	0.5	2
Pp	Pci	14	23	0.378378	0.621622	100	0.1	2
Pp	Pci	10	15	0.4	0.6	1000	0.9	2
Pp	Pci	21	16	0.567568	0.432432	1000	0.5	2
Pp	Pci	7	17	0.291667	0.708333	1000	0.1	2
Pp	Pci	44	8	0.846154	0.153846	10000	0.9	2
Pp	Pci	21	12	0.636364	0.363636	10000	0.5	2
Pp	Pci	46	8	0.851852	0.148148	10000	0.1	2
Pp	Pci	16	0	1	0	100000	0.9	2
Pp	Pci	18	0	1	0	100000	0.5	2
Pp	Pci	17	0	1	0	100000	0.1	2
Pp	Pci	10	0	1	0	300000	0.9	2
Pp	Pci	34	0	1	0	300000	0.5	2
Pp	Pci	12	0	1	0	300000	0.1	2
Pp	Pci	5	17	0.227273	0.772727	10	0.9	3
Pp	Pci	4	28	0.125	0.875	10	0.6	3
Pp	Pci	2	19	0.0952381	0.904762	10	0.4	3
Pp	Pci	1	28	0.0344828	0.965517	10	0.1	3
Pp	Pci	6	13	0.315789	0.684211	100	0.9	3
Pp	Pci	2	3	0.4	0.6	100	0.6	3
Pp	Pci	23	11	0.676471	0.323529	100	0.4	3
Pp	Pci	4	4	0.5	0.5	100	0.1	3
Pp	Pci	22	6	0.785714	0.214286	1000	0.9	3
Pp	Pci	19	42	0.311475	0.688525	1000	0.6	3
Pp	Pci	29	13	0.690476	0.309524	1000	0.4	3
Pp	Pci	28	24	0.538462	0.461538	1000	0.1	3
Pp	Pci	29	32	0.47541	0.52459	10000	0.9	3
Pp	Pci	28	14	0.666667	0.333333	10000	0.6	3
Pp	Pci	26	3	0.896552	0.103448	10000	0.4	3
Pp	Pci	35	8	0.813953	0.186047	10000	0.1	3
Pp	Pci	13	0	1	0	100000	0.9	3
Pp	Pci	19	4	0.826087	0.173913	100000	0.6	3
Pp	Pci	23	1	0.958333	0.0416667	100000	0.4	3
Pp	Pci	8	4	0.666667	0.333333	100000	0.1	3
Pp	Pci	4	0	1	0	1000000	0.9	3
Pp	Pci	6	0	1	0	1000000	0.6	3
Pp	Pci	5	0	1	0	1000000	0.4	3
Pp	Pci	14	0	1	0	1000000	0.1	3
Pp	Pci	5	66	0.0704225	0.929577	10	0.732	4
Pp	Pci	19	19	0.5	0.5	100	0.732	4
Pp	Pci	38	7	0.844444	0.155556	1000	0.732	4
Pp	Pci	12	58	0.171429	0.828571	10000	0.732	4
Pp	Pci	20	0	1	0	100000	0.732	4
Pp	Pci	17	0	1	0	1000000	0.732	4
Ea	Pv	1	47	0.0208333	0.979167	10	0.9	1
Ea	Pv	51	66	0.435897	0.564103	100	0.9	1
Ea	Pv	56	11	0.835821	0.164179	1000	0.9	1
Ea	Pv	54	0	1	0	10000	0.9	1
Ea	Pv	28	0	1	0	100000	0.9	1
Ea	Pv	7	0	1	0	1000000	0.9	1
Ea	Pv	0	86	0	1	10	0.1	1
Ea	Pv	32	66	0.326531	0.673469	100	0.1	1
Ea	Pv	48	30	0.615385	0.384615	1000	0.1	1
Ea	Pv	39	0	1	0	10000	0.1	1
Ea	Pv	14	0	1	0	100000	0.1	1
Ea	Pv	10	0	1	0	1000000	0.1	1
Ea	Pv	0	58	0	1	10	0.1	2
Ea	Pv	6	75	0.074074	0.92593	10	0.9	2
Ea	Pv	39	68	0.36449	0.63551	100	0.1	2
Ea	Pv	46	61	0.42991	0.57009	100	0.9	2
Ea	Pv	32	7	0.82051	0.17949	1000	0.1	2
Ea	Pv	43	2	0.95556	0.044444	1000	0.9	2
Ea	Pv	41	0	1	0	10000	0.1	2
Ea	Pv	26	0	1	0	10000	0.9	2
Ea	Pv	23	0	1	0	100000	0.1	2
Ea	Pv	15	0	1	0	100000	0.9	2
Ea	Pv	1	0	1	0	1000000	0.1	2
Ea	Pv	3	0	1	0	1000000	0.9	2
Ea	Pv	0	42	0	1	10	0.9	3
Ea	Pv	1	32	0.030303	0.969697	10	0.75	3
Ea	Pv	0	33	0	1	10	0.5	3
Ea	Pv	0	45	0	1	10	0.25	3
Ea	Pv	2	31	0.0606061	0.939394	10	0.1	3
Ea	Pv	11	18	0.37931	0.62069	100	0.9	3
Ea	Pv	11	22	0.333333	0.666667	100	0.75	3
Ea	Pv	17	18	0.485714	0.514286	100	0.5	3
Ea	Pv	5	23	0.178571	0.821429	100	0.25	3
Ea	Pv	2	21	0.0869565	0.913043	100	0.1	3
Ea	Pv	98	4	0.960784	0.0392157	1000	0.9	3
Ea	Pv	57	3	0.95	0.05	1000	0.75	3
Ea	Pv	91	14	0.866667	0.133333	1000	0.5	3
Ea	Pv	47	31	0.602564	0.397436	1000	0.25	3
Ea	Pv	55	16	0.774648	0.225352	1000	0.1	3
Ea	Pv	37	0	1	0	10000	0.9	3
Ea	Pv	32	0	1	0	10000	0.75	3
Ea	Pv	33	0	1	0	10000	0.5	3
Ea	Pv	25	0	1	0	10000	0.25	3
Ea	Pv	41	0	1	0	10000	0.1	3
Ea	Pv	22	0	1	0	100000	0.9	3
Ea	Pv	31	0	1	0	100000	0.75	3
Ea	Pv	19	0	1	0	100000	0.5	3
Ea	Pv	25	0	1	0	100000	0.25	3
Ea	Pv	25	0	1	0	100000	0.1	3
Ea	Pv	19	0	1	0	300000	0.9	3
Ea	Pv	25	0	1	0	300000	0.75	3
Ea	Pv	18	0	1	0	300000	0.5	3
Ea	Pv	10	0	1	0	300000	0.25	3
Ea	Pv	19	0	1	0	300000	0.1	3
Ea	Pv	0	25	0	1	10	0.9	4
Ea	Pv	1	17	0.0555556	0.944444	10	0.1	4
Ea	Pv	2	22	0.0833333	0.916667	100	0.9	4
Ea	Pv	2	13	0.133333	0.866667	100	0.1	4
Ea	Pv	24	5	0.827586	0.172414	1000	0.9	4
Ea	Pv	14	18	0.4375	0.5625	1000	0.1	4
Ea	Pv	12	0	1	0	10000	0.9	4
Ea	Pv	21	0	1	0	10000	0.1	4
Ea	Pv	16	0	1	0	100000	0.9	4
Ea	Pv	15	0	1	0	100000	0.1	4
Ea	Pv	8	0	1	0	1000000	0.9	4
Ea	Pv	1	0	1	0	1000000	0.1	4
Pci	Pv	0	81	0	1	10	0.1	1
Pci	Pv	0	79	0	1	10	0.9	1
Pci	Pv	0	59	0	1	100	0.1	1
Pci	Pv	0	66	0	1	100	0.9	1
Pci	Pv	0	39	0	1	1000	0.1	1
Pci	Pv	77	1	0.98718	0.012821	1000	0.9	1
Pci	Pv	0	30	0	1	10000	0.1	1
Pci	Pv	40	0	1	0	10000	0.9	1
Pci	Pv	21	0	1	0	100000	0.1	1
Pci	Pv	8	0	1	0	100000	0.9	1
Pci	Pv	1	0	1	0	1000000	0.1	1
Pci	Pv	4	0	1	0	1000000	0.9	1
Pci	Pv	0	29	0	1	10	0.94	2
Pci	Pv	0	37	0	1	10	0.84	2
Pci	Pv	0	32	0	1	10	0.68	2
Pci	Pv	0	46	0	1	10	0.42	2
Pci	Pv	89	18	0.831776	0.168224	100	0.94	2
Pci	Pv	0	20	0	1	100	0.84	2
Pci	Pv	0	20	0	1	100	0.68	2
Pci	Pv	0	24	0	1	100	0.42	2
Pci	Pv	55	0	1	0	1000	0.94	2
Pci	Pv	0	19	0	1	1000	0.84	2
Pci	Pv	0	17	0	1	1000	0.68	2
Pci	Pv	0	19	0	1	1000	0.42	2
Pci	Pv	38	0	1	0	10000	0.94	2
Pci	Pv	16	0	1	0	10000	0.84	2
Pci	Pv	42	0	1	0	10000	0.68	2
Pci	Pv	10	0	1	0	10000	0.42	2
Pci	Pv	7	0	1	0	100000	0.94	2
Pci	Pv	13	0	1	0	100000	0.84	2
Pci	Pv	9	0	1	0	100000	0.68	2
Pci	Pv	9	0	1	0	100000	0.42	2
Pci	Pv	3	0	1	0	1000000	0.84	2
Pci	Pv	0	30	0	1	10	0.9	3
Pci	Pv	32	6	0.842105	0.157895	100	0.9	3
Pci	Pv	119	1	0.991667	0.00833333	1000	0.9	3
Pci	Pv	55	0	1	0	10000	0.9	3
Pci	Pv	28	0	1	0	100000	0.9	3
Pci	Pv	22	0	1	0	1000000	0.9	3
Pci	Pv	0	56	0	1	10	0.1	3
Pci	Pv	0	52	0	1	100	0.1	3
Pci	Pv	0	34	0	1	1000	0.1	3
Pci	Pv	106	3	0.972477	0.0275229	10000	0.1	3
Pci	Pv	20	0	1	0	100000	0.1	3
Pci	Pv	34	0	1	0	1000000	0.1	3

## Sheet: Supp. Fig. 2-Trios, Defined Med
Day	DilutionRate	SpeciesA	SpeciesB	SpeciesC	AColonies	BColonies	Ccolonies	Afraction	Bfraction	Cfraction	Startingfraction
5	10	Ea	Pci	Pv	2	0	40	0.047619	0	0.952381	1
5	100	Ea	Pci	Pv	18	6	40	0.28125	0.09375	0.625	1
5	1000	Ea	Pci	Pv	21	10	0	0.677419	0.322581	0	1
5	10000	Ea	Pci	Pv	10	0	0	1	0	0	1
5	100000	Ea	Pci	Pv	24	0	0	1	0	0	1
5	1000000	Ea	Pci	Pv	29	0	0	1	0	0	1
5	10	Ea	Pci	Pv	4	0	52	0.0714286	0	0.928571	2
5	100	Ea	Pci	Pv	15	0	43	0.258621	0	0.741379	2
5	1000	Ea	Pci	Pv	25	15	0	0.625	0.375	0	2
5	10000	Ea	Pci	Pv	24	8	0	0.75	0.25	0	2
5	100000	Ea	Pci	Pv	39	0	0	1	0	0	2
5	1000000	Ea	Pci	Pv	2	4	0	0.333333	0.666667	0	2
5	10	Ea	Pci	Pv	0	0	40	0	0	1	3
5	100	Ea	Pci	Pv	14	0	42	0.25	0	0.75	3
5	1000	Ea	Pci	Pv	31	0	8	0.794872	0	0.205128	3
5	10000	Ea	Pci	Pv	18	0	3	0.857143	0	0.142857	3
5	100000	Ea	Pci	Pv	22	0	0	1	0	0	3
5	1000000	Ea	Pci	Pv	4	0	0	1	0	0	3
5	10	Ea	Pci	Pv	1	0	33	0.0294118	0	0.970588	4
5	100	Ea	Pci	Pv	10	0	43	0.188679	0	0.811321	4
5	1000	Ea	Pci	Pv	20	15	0	0.571429	0.428571	0	4
5	10000	Ea	Pci	Pv	24	3	0	0.888889	0.111111	0	4
5	100000	Ea	Pci	Pv	22	0	0	1	0	0	4
5	1000000	Ea	Pci	Pv	4	0	0	1	0	0	4
5	10	Ea	Pa	Pci	0	59	0	0	1	0	1
5	100	Ea	Pa	Pci	25	0	13	0.657895	0	0.342105	1
5	1000	Ea	Pa	Pci	20	33	2	0.363636	0.6	0.0363636	1
5	10000	Ea	Pa	Pci	6	2	0	0.75	0.25	0	1
5	100000	Ea	Pa	Pci	26	0	0	1	0	0	1
5	1000000	Ea	Pa	Pci	9	0	0	1	0	0	1
5	10	Ea	Pa	Pci	0	71	0	0	1	0	2
5	100	Ea	Pa	Pci	0	60	0	0	1	0	2
5	1000	Ea	Pa	Pci	1	31	0	0.03125	0.96875	0	2
5	10000	Ea	Pa	Pci	19	5	0	0.791667	0.208333	0	2
5	100000	Ea	Pa	Pci	20	8	0	0.714286	0.285714	0	2
5	1000000	Ea	Pa	Pci	4	0	0	1	0	0	2
5	10	Ea	Pa	Pci	0	94	0	0	1	0	3
5	100	Ea	Pa	Pci	10	10	2	0.454545	0.454545	0.0909091	3
5	1000	Ea	Pa	Pci	9	32	0	0.219512	0.780488	0	3
5	10000	Ea	Pa	Pci	25	9	2	0.694444	0.25	0.0555556	3
5	100000	Ea	Pa	Pci	25	0	0	1	0	0	3
5	1000000	Ea	Pa	Pci	2	0	1	0.666667	0	0.333333	3
5	10	Ea	Pa	Pci	0	76	0	0	1	0	4
5	100	Ea	Pa	Pci	4	24	7	0.114286	0.685714	0.2	4
5	1000	Ea	Pa	Pci	15	41	3	0.254237	0.694915	0.0508475	4
5	10000	Ea	Pa	Pci	17	15	1	0.515152	0.454545	0.030303	4
5	100000	Ea	Pa	Pci	23	0	1	0.958333	0	0.0416667	4
5	1000000	Ea	Pa	Pci	6	0	0	1	0	0	4
5	10	Ea	Pci	Pv	7	0	89	0.0729167	0	0.927083	1
5	10	Ea	Pci	Pv	2	0	79	0.0246914	0	0.975309	2
5	10	Ea	Pci	Pv	0	0	120	0	0	1	3
5	10	Ea	Pci	Pv	1	0	76	0.012987	0	0.987013	4
5	100	Ea	Pci	Pv	60	80	2	0.422535	0.56338	0.0140845	1
5	100	Ea	Pci	Pv	49	29	1	0.620253	0.367089	0.0126582	2
5	100	Ea	Pci	Pv	33	0	95	0.257812	0	0.742188	3
5	100	Ea	Pci	Pv	24	0	74	0.244898	0	0.755102	4
5	1000	Ea	Pci	Pv	25	26	0	0.490196	0.509804	0	1
5	1000	Ea	Pci	Pv	27	16	0	0.627907	0.372093	0	2
5	1000	Ea	Pci	Pv	37	0	36	0.506849	0	0.493151	3
5	1000	Ea	Pci	Pv	43	31	0	0.581081	0.418919	0	4
5	10000	Ea	Pci	Pv	25	7	0	0.78125	0.21875	0	1
5	10000	Ea	Pci	Pv	28	33	0	0.459016	0.540984	0	2
5	10000	Ea	Pci	Pv	23	41	0	0.359375	0.640625	0	3
5	10000	Ea	Pci	Pv	70	51	0	0.578512	0.421488	0	4
5	100000	Ea	Pci	Pv	100	1	0	0.990099	0.00990099	0	1
5	100000	Ea	Pci	Pv	120	360	0	0.25	0.75	0	2
5	100000	Ea	Pci	Pv	90	0	0	1	0	0	3
5	100000	Ea	Pci	Pv	110	1	0	0.990991	0.00900901	0	4
5	1000000	Ea	Pci	Pv	24	0	0	1	0	0	1
5	1000000	Ea	Pci	Pv	13	3	0	0.8125	0.1875	0	2
5	1000000	Ea	Pci	Pv	20	0	0	1	0	0	3
5	1000000	Ea	Pci	Pv	15	0	0	1	0	0	4
6	10	Ea	Pci	Pv	2	0	45	0.0425532	0	0.957447	1
6	10	Ea	Pci	Pv	0	0	27	0	0	1	2
6	10	Ea	Pci	Pv	1	0	37	0.0263158	0	0.973684	3
6	10	Ea	Pci	Pv	0	0	25	0	0	1	4
6	100	Ea	Pci	Pv	16	5	17	0.421053	0.131579	0.447368	1
6	100	Ea	Pci	Pv	17	17	0	0.5	0.5	0	2
6	100	Ea	Pci	Pv	9	0	23	0.28125	0	0.71875	3
6	100	Ea	Pci	Pv	2	0	32	0.0588235	0	0.941176	4
6	1000	Ea	Pci	Pv	12	22	0	0.352941	0.647059	0	1
6	1000	Ea	Pci	Pv	16	16	0	0.5	0.5	0	2
6	1000	Ea	Pci	Pv	10	0	14	0.416667	0	0.583333	3
6	1000	Ea	Pci	Pv	13	15	0	0.464286	0.535714	0	4
6	10000	Ea	Pci	Pv	4	8	0	0.333333	0.666667	0	1
6	10000	Ea	Pci	Pv	7	4	0	0.636364	0.363636	0	2
6	10000	Ea	Pci	Pv	6	4	0	0.6	0.4	0	3
6	10000	Ea	Pci	Pv	7	7	0	0.5	0.5	0	4
6	100000	Ea	Pci	Pv	15	0	0	1	0	0	1
6	100000	Ea	Pci	Pv	12	13	0	0.48	0.52	0	2
6	100000	Ea	Pci	Pv	12	0	0	1	0	0	3
6	100000	Ea	Pci	Pv	16	0	0	1	0	0	4
6	1000000	Ea	Pci	Pv	35	0	0	1	0	0	1
6	1000000	Ea	Pci	Pv	35	0	0	1	0	0	2
6	1000000	Ea	Pci	Pv	25	0	0	1	0	0	3
6	1000000	Ea	Pci	Pv	34	0	0	1	0	0	4
7	10	Ea	Pci	Pv	0	0	38	0	0	1	1
7	10	Ea	Pci	Pv	0	0	20	0	0	1	2
7	10	Ea	Pci	Pv	0	0	26	0	0	1	3
7	10	Ea	Pci	Pv	0	0	34	0	0	1	4
7	100	Ea	Pci	Pv	17	0	14	0.548387	0	0.451613	1
7	100	Ea	Pci	Pv	12	2	9	0.521739	0.0869565	0.391304	2
7	100	Ea	Pci	Pv	7	0	35	0.166667	0	0.833333	3
7	100	Ea	Pci	Pv	3	0	25	0.107143	0	0.892857	4
7	1000	Ea	Pci	Pv	14	8	0	0.636364	0.363636	0	1
7	1000	Ea	Pci	Pv	17	11	0	0.607143	0.392857	0	2
7	1000	Ea	Pci	Pv	9	0	4	0.692308	0	0.307692	3
7	1000	Ea	Pci	Pv	14	4	0	0.777778	0.222222	0	4
7	10000	Ea	Pci	Pv	4	11	0	0.266667	0.733333	0	1
7	10000	Ea	Pci	Pv	5	3	0	0.625	0.375	0	2
7	10000	Ea	Pci	Pv	9	11	0	0.45	0.55	0	3
7	10000	Ea	Pci	Pv	6	8	0	0.428571	0.571429	0	4
7	100000	Ea	Pci	Pv	23	0	0	1	0	0	1
7	100000	Ea	Pci	Pv	15	12	0	0.555556	0.444444	0	2
7	100000	Ea	Pci	Pv	20	0	0	1	0	0	3
7	100000	Ea	Pci	Pv	19	0	0	1	0	0	4
7	1000000	Ea	Pci	Pv	5	0	0	1	0	0	1
7	1000000	Ea	Pci	Pv	9	0	0	1	0	0	2
7	1000000	Ea	Pci	Pv	6	0	0	1	0	0	3
7	1000000	Ea	Pci	Pv	3	0	0	1	0	0	4
5	10	Ea	Pp	Pci	48	11	41	0.48	0.11	0.41	1
5	10	Ea	Pp	Pci	60	12	50	0.491803	0.0983607	0.409836	2
5	10	Ea	Pp	Pci	60	0	35	0.631579	0	0.368421	3
5	10	Ea	Pp	Pci	53	2	70	0.424	0.016	0.56	4
5	100	Ea	Pp	Pci	39	1	39	0.493671	0.0126582	0.493671	1
5	100	Ea	Pp	Pci	80	22	200	0.264901	0.0728477	0.662252	2
5	100	Ea	Pp	Pci	53	0	51	0.509615	0	0.490385	3
5	100	Ea	Pp	Pci	60	36	160	0.234375	0.140625	0.625	4
5	1000	Ea	Pp	Pci	27	53	0	0.3375	0.6625	0	1
5	1000	Ea	Pp	Pci	53	1	33	0.609195	0.0114943	0.37931	2
5	1000	Ea	Pp	Pci	60	0	60	0.5	0	0.5	3
5	1000	Ea	Pp	Pci	26	0	39	0.4	0	0.6	4
5	10000	Ea	Pp	Pci	24	29	0	0.45283	0.54717	0	1
5	10000	Ea	Pp	Pci	42	4	25	0.591549	0.056338	0.352113	2
5	10000	Ea	Pp	Pci	39	0	26	0.6	0	0.4	3
5	10000	Ea	Pp	Pci	27	0	12	0.692308	0	0.307692	4
5	100000	Ea	Pp	Pci	130	1	0	0.992366	0.00763359	0	1
5	100000	Ea	Pp	Pci	180	100	0	0.642857	0.357143	0	2
5	100000	Ea	Pp	Pci	320	1	160	0.665281	0.002079	0.33264	3
5	100000	Ea	Pp	Pci	120	3	15	0.869565	0.0217391	0.108696	4
5	1000000	Ea	Pp	Pci	27	0	0	1	0	0	1
5	1000000	Ea	Pp	Pci	14	96	0	0.127273	0.872727	0	2
5	1000000	Ea	Pp	Pci	11	120	0	0.0839695	0.916031	0	3
5	1000000	Ea	Pp	Pci	20	49	0	0.289855	0.710145	0	4
7	10	Ea	Pp	Pci	80	31	64	0.457143	0.177143	0.365714	1
7	10	Ea	Pp	Pci	53	9	62	0.427419	0.0725806	0.5	2
7	10	Ea	Pp	Pci	51	0	72	0.414634	0	0.585366	3
7	10	Ea	Pp	Pci	47	2	54	0.456311	0.0194175	0.524272	4
7	100	Ea	Pp	Pci	43	25	14	0.52439	0.304878	0.170732	1
7	100	Ea	Pp	Pci	55	0	49	0.528846	0	0.471154	3
7	1000	Ea	Pp	Pci	44	0	27	0.619718	0	0.380282	1
7	1000	Ea	Pp	Pci	34	5	28	0.507463	0.0746269	0.41791	2
7	1000	Ea	Pp	Pci	33	0	23	0.589286	0	0.410714	3
7	1000	Ea	Pp	Pci	34	0	25	0.576271	0	0.423729	4
7	10000	Ea	Pp	Pci	29	0	10	0.74359	0	0.25641	1
7	10000	Ea	Pp	Pci	61	5	2	0.897059	0.0735294	0.0294118	2
7	10000	Ea	Pp	Pci	29	0	15	0.659091	0	0.340909	3
7	10000	Ea	Pp	Pci	33	0	10	0.767442	0	0.232558	4
7	100000	Ea	Pp	Pci	28	0	0	1	0	0	1
7	100000	Ea	Pp	Pci	82	36	0	0.694915	0.305085	0	2
7	100000	Ea	Pp	Pci	90	0	4	0.957447	0	0.0425532	3
7	100000	Ea	Pp	Pci	85	0	2	0.977011	0	0.0229885	4
7	1000000	Ea	Pp	Pci	3	0	0	1	0	0	1
7	1000000	Ea	Pp	Pci	21	9	0	0.7	0.3	0	2
7	1000000	Ea	Pp	Pci	10	5	0	0.666667	0.333333	0	3
7	1000000	Ea	Pp	Pci	17	1	0	0.944444	0.0555556	0	4
5	10	Pp	Pci	Pv	14	8	40	0.225806	0.129032	0.645161	0.961
5	10	Pp	Pci	Pv	0	0	95	0	0	1	0.126
5	10	Pp	Pci	Pv	0	0	84	0	0	1	0.127
5	10	Pp	Pci	Pv	0	0	57	0	0	1	0.578
5	100	Pp	Pci	Pv	9	8	2	0.473684	0.421053	0.105263	0.961
5	100	Pp	Pci	Pv	19	13	14	0.413043	0.282609	0.304348	0.126
5	100	Pp	Pci	Pv	0	0	40	0	0	1	0.127
5	100	Pp	Pci	Pv	41	11	8	0.683333	0.183333	0.133333	0.578
5	1000	Pp	Pci	Pv	19	15	0	0.558824	0.441176	0	0.961
5	1000	Pp	Pci	Pv	33	20	0	0.622642	0.377358	0	0.126
5	1000	Pp	Pci	Pv	0	0	34	0	0	1	0.127
5	1000	Pp	Pci	Pv	50	9	0	0.847458	0.152542	0	0.578
5	10000	Pp	Pci	Pv	22	8	0	0.733333	0.266667	0	0.961
5	10000	Pp	Pci	Pv	28	4	0	0.875	0.125	0	0.126
5	10000	Pp	Pci	Pv	32	6	0	0.842105	0.157895	0	0.127
5	10000	Pp	Pci	Pv	34	15	0	0.693878	0.306122	0	0.578
5	100000	Pp	Pci	Pv	50	0	0	1	0	0	0.961
5	100000	Pp	Pci	Pv	41	1	0	0.97619	0.0238095	0	0.126
5	100000	Pp	Pci	Pv	35	0	0	1	0	0	0.127
5	100000	Pp	Pci	Pv	34	0	0	1	0	0	0.578
5	1000000	Pp	Pci	Pv	22	0	0	1	0	0	0.961
5	1000000	Pp	Pci	Pv	17	0	0	1	0	0	0.126
5	1000000	Pp	Pci	Pv	14	0	0	1	0	0	0.127
5	1000000	Pp	Pci	Pv	22	0	0	1	0	0	0.578
5	10	Pp	Pci	Pa	0	0	80	0	0	1	0.943
5	10	Pp	Pci	Pa	0	0	160	0	0	1	0.12
5	10	Pp	Pci	Pa	0	0	180	0	0	1	0.069
5	10	Pp	Pci	Pa	0	0	220	0	0	1	0.478
5	100	Pp	Pci	Pa	32	0	180	0.150943	0	0.849057	0.943
5	100	Pp	Pci	Pa	0	0	220	0	0	1	0.12
5	100	Pp	Pci	Pa	0	0	200	0	0	1	0.069
5	100	Pp	Pci	Pa	0	0	220	0	0	1	0.478
5	1000	Pp	Pci	Pa	45	2	26	0.616438	0.0273973	0.356164	0.943
5	1000	Pp	Pci	Pa	17	1	29	0.361702	0.0212766	0.617021	0.12
5	1000	Pp	Pci	Pa	0	0	150	0	0	1	0.069
5	1000	Pp	Pci	Pa	12	27	90	0.0930233	0.209302	0.697674	0.478
5	10000	Pp	Pci	Pa	43	3	5	0.843137	0.0588235	0.0980392	0.943
5	10000	Pp	Pci	Pa	23	0	23	0.5	0	0.5	0.12
5	10000	Pp	Pci	Pa	3	0	96	0.030303	0	0.969697	0.069
5	10000	Pp	Pci	Pa	44	0	9	0.830189	0	0.169811	0.478
5	100000	Pp	Pci	Pa	23	0	2	0.92	0	0.08	0.943
5	100000	Pp	Pci	Pa	22	0	0	1	0	0	0.12
5	100000	Pp	Pci	Pa	120	0	51	0.701754	0	0.298246	0.069
5	100000	Pp	Pci	Pa	140	0	1	0.992908	0	0.0070922	0.478
5	1000000	Pp	Pci	Pa	6	0	0	1	0	0	0.943
5	1000000	Pp	Pci	Pa	8	0	0	1	0	0	0.12
5	1000000	Pp	Pci	Pa	44	0	0	1	0	0	0.069
5	1000000	Pp	Pci	Pa	95	1	0	0.989583	0.0104167	0	0.478
6	10	Pp	Pci	Pv	0	0	84	0	0	1	0.961
6	10	Pp	Pci	Pv	0	0	20	0	0	1	0.126
6	10	Pp	Pci	Pv	0	0	16	0	0	1	0.127
6	10	Pp	Pci	Pv	0	0	11	0	0	1	0.578
6	100	Pp	Pci	Pv	15	8	1	0.625	0.333333	0.0416667	0.961
6	100	Pp	Pci	Pv	22	4	11	0.594595	0.108108	0.297297	0.126
6	100	Pp	Pci	Pv	0	0	12	0	0	1	0.127
6	100	Pp	Pci	Pv	29	6	6	0.707317	0.146341	0.146341	0.578
6	1000	Pp	Pci	Pv	14	8	0	0.636364	0.363636	0	0.961
6	1000	Pp	Pci	Pv	7	4	0	0.636364	0.363636	0	0.126
6	1000	Pp	Pci	Pv	0	0	14	0	0	1	0.127
6	1000	Pp	Pci	Pv	18	3	0	0.857143	0.142857	0	0.578
6	10000	Pp	Pci	Pv	29	4	0	0.878788	0.121212	0	0.961
6	10000	Pp	Pci	Pv	30	7	0	0.810811	0.189189	0	0.126
6	10000	Pp	Pci	Pv	31	12	0	0.72093	0.27907	0	0.127
6	10000	Pp	Pci	Pv	35	8	0	0.813953	0.186047	0	0.578
6	100000	Pp	Pci	Pv	57	0	0	1	0	0	0.961
6	100000	Pp	Pci	Pv	38	0	0	1	0	0	0.126
6	100000	Pp	Pci	Pv	39	0	0	1	0	0	0.127
6	100000	Pp	Pci	Pv	37	0	0	1	0	0	0.578
6	1000000	Pp	Pci	Pv	15	0	0	1	0	0	0.961
6	1000000	Pp	Pci	Pv	27	0	0	1	0	0	0.126
6	1000000	Pp	Pci	Pv	20	0	0	1	0	0	0.127
6	1000000	Pp	Pci	Pv	20	0	0	1	0	0	0.578
7	10	Pp	Pci	Pv	0	0	36	0	0	1	0.961
7	10	Pp	Pci	Pv	0	0	31	0	0	1	0.126
7	10	Pp	Pci	Pv	0	0	30	0	0	1	0.127
7	10	Pp	Pci	Pv	0	0	28	0	0	1	0.578
7	100	Pp	Pci	Pv	28	14	2	0.636364	0.318182	0.0454545	0.961
7	100	Pp	Pci	Pv	19	14	9	0.452381	0.333333	0.214286	0.126
7	100	Pp	Pci	Pv	0	0	22	0	0	1	0.127
7	100	Pp	Pci	Pv	23	40	1	0.359375	0.625	0.015625	0.578
7	1000	Pp	Pci	Pv	20	3	0	0.869565	0.130435	0	0.961
7	1000	Pp	Pci	Pv	14	12	0	0.538462	0.461538	0	0.126
7	1000	Pp	Pci	Pv	0	0	16	0	0	1	0.127
7	1000	Pp	Pci	Pv	16	8	0	0.666667	0.333333	0	0.578
7	10000	Pp	Pci	Pv	37	11	0	0.770833	0.229167	0	0.961
7	10000	Pp	Pci	Pv	26	45	0	0.366197	0.633803	0	0.126
7	10000	Pp	Pci	Pv	32	12	0	0.727273	0.272727	0	0.127
7	10000	Pp	Pci	Pv	25	11	0	0.694444	0.305556	0	0.578
7	100000	Pp	Pci	Pv	27	0	0	1	0	0	0.961
7	100000	Pp	Pci	Pv	18	1	0	0.947368	0.0526316	0	0.126
7	100000	Pp	Pci	Pv	21	0	0	1	0	0	0.127
7	100000	Pp	Pci	Pv	16	0	0	1	0	0	0.578
7	1000000	Pp	Pci	Pv	20	0	0	1	0	0	0.961
7	1000000	Pp	Pci	Pv	9	0	0	1	0	0	0.126
7	1000000	Pp	Pci	Pv	21	0	0	1	0	0	0.127
7	1000000	Pp	Pci	Pv	18	0	0	1	0	0	0.578

## Sheet: Supp. Fig. 2-Quads, Defined Med
Day	DilutionRate	SpeciesA	SpeciesB	SpeciesC	SpeciesD	AColonies	BColonies	Ccolonies	Dcolonies	Afraction	Bfraction	Cfraction	Dfraction	Startingfraction
5	100	Ea	Pa	Pci	Pv	110	4	90	3	0.531401	0.0193237	0.434783	0.0144928	1
5	1000	Ea	Pa	Pci	Pv	35	15	11	0	0.57377	0.245902	0.180328	0	1
5	10000	Ea	Pa	Pci	Pv	43	3	0	0	0.934783	0.0652174	0	0	1
5	100000	Ea	Pa	Pci	Pv	38	0	0	0	1	0	0	0	1
5	100	Ea	Pa	Pci	Pv	0	80	0	4	0	0.952381	0	0.047619	2
5	1000	Ea	Pa	Pci	Pv	4	115	0	0	0.0336134	0.966387	0	0	2
5	10000	Ea	Pa	Pci	Pv	27	17	0	0	0.613636	0.386364	0	0	2
5	100000	Ea	Pa	Pci	Pv	24	0	0	0	1	0	0	0	2
5	100	Ea	Pa	Pci	Pv	27	15	8	0	0.54	0.3	0.16	0	3
5	1000	Ea	Pa	Pci	Pv	23	20	2	0	0.511111	0.444444	0.0444444	0	3
5	10000	Ea	Pa	Pci	Pv	45	30	0	0	0.6	0.4	0	0	3
5	100000	Ea	Pa	Pci	Pv	27	0	0	0	1	0	0	0	3
5	100	Ea	Pa	Pci	Pv	21	0	0	63	0.25	0	0	0.75	4
5	1000	Ea	Pa	Pci	Pv	39	34	0	3	0.513158	0.447368	0	0.0394737	4
5	10000	Ea	Pa	Pci	Pv	50	0	0	0	1	0	0	0	4
5	100000	Ea	Pa	Pci	Pv	29	0	0	0	1	0	0	0	4
5	10	Ea	Pa	Pci	Pv	0	19	1	22	0	0.452381	0.0238095	0.52381	1
5	1000000	Ea	Pa	Pci	Pv	6	0	0	0	1	0	0	0	1
5	10	Ea	Pa	Pci	Pv	0	52	0	7	0	0.881356	0	0.118644	2
5	1000000	Ea	Pa	Pci	Pv	5	0	0	0	1	0	0	0	2
5	10	Ea	Pa	Pci	Pv	0	20	0	39	0	0.338983	0	0.661017	3
5	1000000	Ea	Pa	Pci	Pv	2	0	2	0	0.5	0	0.5	0	3
5	10	Ea	Pa	Pci	Pv	0	0	0	22	0	0	0	1	4
5	1000000	Ea	Pa	Pci	Pv	6	0	0	0	1	0	0	0	4
5	100	Ea	Pci	Pp	Pv	30	0	0	68	0.306122	0	0	0.693878	5
5	1000	Ea	Pci	Pp	Pv	43	29	0	0	0.597222	0.402778	0	0	5
5	10000	Ea	Pci	Pp	Pv	36	0	5	0	0.878049	0	0.121951	0	5
5	100000	Ea	Pci	Pp	Pv	31	0	2	0	0.939394	0	0.0606061	0	5
5	100	Pa	Pci	Pp	Pv	200	0	0	6	0.970874	0	0	0.0291262	1
5	1000	Pa	Pci	Pp	Pv	55	0	0	0	1	0	0	0	1
5	10000	Pa	Pci	Pp	Pv	21	1	4	0	0.807692	0.0384615	0.153846	0	1
5	100000	Pa	Pci	Pp	Pv	0	0	2	0	0	0	1	0	1
5	100	Pa	Pci	Pp	Pv	110	0	0	3	0.973451	0	0	0.0265487	2
5	1000	Pa	Pci	Pp	Pv	49	2	11	0	0.790323	0.0322581	0.177419	0	2
5	10000	Pa	Pci	Pp	Pv	4	1	0	9	0.285714	0.0714286	0	0.642857	2
5	100000	Pa	Pci	Pp	Pv	0	0	10	0	0	0	1	0	2
5	100	Pa	Pci	Pp	Pv	5	0	65	0	0.0714286	0	0.928571	0	3
5	1000	Pa	Pci	Pp	Pv	15	0	24	0	0.384615	0	0.615385	0	3
5	10000	Pa	Pci	Pp	Pv	6	3	38	0	0.12766	0.0638298	0.808511	0	3
5	100000	Pa	Pci	Pp	Pv	0	0	8	0	0	0	1	0	3
5	100	Pa	Pci	Pp	Pv	0	0	0	60	0	0	0	1	4
5	1000	Pa	Pci	Pp	Pv	31	0	22	0	0.584906	0	0.415094	0	4
5	10000	Pa	Pci	Pp	Pv	1	0	15	0	0.0625	0	0.9375	0	4
5	100000	Pa	Pci	Pp	Pv	0	0	17	0	0	0	1	0	4
5	100	Pa	Pci	Pp	Pv	48	0	25	1	0.648649	0	0.337838	0.0135135	5
5	1000	Pa	Pci	Pp	Pv	20	0	29	0	0.408163	0	0.591837	0	5
5	10000	Pa	Pci	Pp	Pv	3	0	21	0	0.125	0	0.875	0	5
5	100000	Pa	Pci	Pp	Pv	0	0	5	0	0	0	1	0	5
5	10	Pa	Pci	Pp	Pv	18	0	0	3	0.857143	0	0	0.142857	1
5	1000000	Pa	Pci	Pp	Pv	0	0	3	0	0	0	1	0	1
5	10	Pa	Pci	Pp	Pv	10	0	0	16	0.384615	0	0	0.615385	2
5	1000000	Pa	Pci	Pp	Pv	0	0	9	0	0	0	1	0	2
5	10	Pa	Pci	Pp	Pv	12	0	9	0	0.571429	0	0.428571	0	3
5	1000000	Pa	Pci	Pp	Pv	0	0	6	0	0	0	1	0	3
5	10	Pa	Pci	Pp	Pv	0	0	0	11	0	0	0	1	4
5	1000000	Pa	Pci	Pp	Pv	0	0	5	0	0	0	1	0	4
5	10	Pa	Pci	Pp	Pv	0	0	0	18	0	0	0	1	5
5	1000000	Pa	Pci	Pp	Pv	0	0	6	0	0	0	1	0	5
5	10	Ea	Pci	Pp	Pv	2	0	0	30	0.0625	0	0	0.9375	1
5	100	Ea	Pci	Pp	Pv	21	5	0	27	0.396226	0.0943396	0	0.509434	1
5	1000	Ea	Pci	Pp	Pv	17	15	0	0	0.53125	0.46875	0	0	1
5	10000	Ea	Pci	Pp	Pv	16	1	0	0	0.941176	0.0588235	0	0	1
5	100000	Ea	Pci	Pp	Pv	18	0	0	0	1	0	0	0	1
5	1000000	Ea	Pci	Pp	Pv	4	0	2	0	0.666667	0	0.333333	0	1
5	10	Ea	Pci	Pp	Pv	0	0	0	26	0	0	0	1	2
5	100	Ea	Pci	Pp	Pv	13	0	0	45	0.224138	0	0	0.775862	2
5	1000	Ea	Pci	Pp	Pv	18	6	0	0	0.75	0.25	0	0	2
5	10000	Ea	Pci	Pp	Pv	20	0	6	0	0.769231	0	0.230769	0	2
5	100000	Ea	Pci	Pp	Pv	9	0	5	0	0.642857	0	0.357143	0	2
5	1000000	Ea	Pci	Pp	Pv	1	0	4	0	0.2	0	0.8	0	2
5	10	Ea	Pci	Pp	Pv	13	0	0	40	0.245283	0	0	0.754717	3
5	100	Ea	Pci	Pp	Pv	11	8	16	0	0.314286	0.228571	0.457143	0	3
5	1000	Ea	Pci	Pp	Pv	18	4	6	0	0.642857	0.142857	0.214286	0	3
5	10000	Ea	Pci	Pp	Pv	2	0	3	0	0.4	0	0.6	0	3
5	100000	Ea	Pci	Pp	Pv	7	0	4	0	0.636364	0	0.363636	0	3
5	1000000	Ea	Pci	Pp	Pv	0	0	6	0	0	0	1	0	3
5	10	Ea	Pci	Pp	Pv	2	0	0	36	0.0526316	0	0	0.947368	4
5	100	Ea	Pci	Pp	Pv	14	0	0	32	0.304348	0	0	0.695652	4
5	1000	Ea	Pci	Pp	Pv	28	0	0	10	0.736842	0	0	0.263158	4
5	10000	Ea	Pci	Pp	Pv	14	0	0	0	1	0	0	0	4
5	100000	Ea	Pci	Pp	Pv	16	0	5	0	0.761905	0	0.238095	0	4
5	1000000	Ea	Pci	Pp	Pv	2	0	10	0	0.166667	0	0.833333	0	4
5	10	Ea	Pci	Pp	Pv	0	0	0	16	0	0	0	1	5
5	1000000	Ea	Pci	Pp	Pv	2	0	4	0	0.333333	0	0.666667	0	5
5	10	Ea	Pp	Pci	Pv	1	0	0	90	0.010989	0	0	0.989011	1
5	10	Ea	Pp	Pci	Pv	30	0	10	120	0.1875	0	0.0625	0.75	2
5	100	Ea	Pp	Pci	Pv	15	0	0	80	0.157895	0	0	0.842105	1
5	100	Ea	Pp	Pci	Pv	50	7	100	5	0.308642	0.0432099	0.617284	0.0308642	2
5	1000	Ea	Pp	Pci	Pv	36	0	27	0	0.571429	0	0.428571	0	1
5	1000	Ea	Pp	Pci	Pv	25	0	36	0	0.409836	0	0.590164	0	2
5	10000	Ea	Pp	Pci	Pv	20	0	24	0	0.454545	0	0.545455	0	1
5	10000	Ea	Pp	Pci	Pv	12	0	42	0	0.222222	0	0.777778	0	2
5	100000	Ea	Pp	Pci	Pv	90	0	0	0	1	0	0	0	1
5	100000	Ea	Pp	Pci	Pv	70	68	6	0	0.486111	0.472222	0.0416667	0	2
5	1000000	Ea	Pp	Pci	Pv	27	0	0	0	1	0	0	0	1
5	1000000	Ea	Pp	Pci	Pv	14	71	0	0	0.164706	0.835294	0	0	2
7	10	Ea	Pp	Pci	Pv	1	0	0	51	0.0192308	0	0	0.980769	1
7	10	Ea	Pp	Pci	Pv	0	0	0	37	0	0	0	1	2
7	100	Ea	Pp	Pci	Pv	5	0	0	38	0.116279	0	0	0.883721	1
7	100	Ea	Pp	Pci	Pv	20	14	8	0	0.47619	0.333333	0.190476	0	2
7	1000	Ea	Pp	Pci	Pv	27	0	25	0	0.519231	0	0.480769	0	1
7	1000	Ea	Pp	Pci	Pv	21	2	11	0	0.617647	0.0588235	0.323529	0	2
7	10000	Ea	Pp	Pci	Pv	16	0	9	0	0.64	0	0.36	0	1
7	10000	Ea	Pp	Pci	Pv	8	0	7	0	0.533333	0	0.466667	0	2
7	100000	Ea	Pp	Pci	Pv	75	0	0	0	1	0	0	0	1
7	100000	Ea	Pp	Pci	Pv	58	1	1	0	0.966667	0.0166667	0.0166667	0	2
7	1000000	Ea	Pp	Pci	Pv	39	0	0	0	1	0	0	0	1
7	1000000	Ea	Pp	Pci	Pv	24	5	0	0	0.827586	0.172414	0	0	2

## Sheet: Supp. Fig. 2-Trios, Complex Med
Day	Dilution	SpeciesA (Ea=Ea, Pp=Pp, Pa=Pa, Pv= Pv)	SpeciesB	SpeciesC	FractionA	FractionB	FractionC	Acolonies	Bcolonies	Ccolonies
5	3	Pp	Pa	Pv	0	0	1	0	0	160
5	3	Pp	Pa	Pv	0	0.727811	0.272189	0	123	46
5	3	Pp	Pa	Pv	0.00552486	0.414365	0.58011	1	75	105
5	3	Pp	Pa	Pv	0	0	1	0	0	220
5	10	Pp	Pa	Pv	0	0	1	0	0	240
5	10	Pp	Pa	Pv	0	0.432584	0.567416	0	77	101
5	10	Pp	Pa	Pv	0	0	1	0	0	200
5	10	Pp	Pa	Pv	0	0	1	0	0	230
5	100	Pp	Pa	Pv	0	0.756219	0.243781	0	152	49
5	100	Pp	Pa	Pv	0.0108696	0.961957	0.0271739	2	177	5
5	100	Pp	Pa	Pv	0	0.734043	0.265957	0	138	50
5	100	Pp	Pa	Pv	0	0	1	0	0	200
5	3000	Pp	Pa	Pv	0.0125	0.9375	0.05	2	150	8
5	3000	Pp	Pa	Pv	0	0.991736	0.00826446	0	120	1
5	3000	Pp	Pa	Pv	0.0331126	0.927152	0.0397351	5	140	6
5	3000	Pp	Pa	Pv	0	0	1	0	0	77
5	1000000	Pp	Pa	Pv	0.886792	0.113208	0	94	12	0
5	1000000	Pp	Pa	Pv	0	1	0	0	150	0
5	1000000	Pp	Pa	Pv	0.833333	0.166667	0	85	17	0
5	1000000	Pp	Pa	Pv	1	0	0	71	0	0
5	1000	Pp	Pa	Pv	0.0227273	0.852273	0.125	4	150	22
5	1000	Pp	Pa	Pv	0	0.963855	0.0361446	0	160	6
5	1000	Pp	Pa	Pv	0.0127389	0.89172	0.0955414	2	140	15
5	1000	Pp	Pa	Pv	0	0	1	0	0	160
5	100000	Pp	Pa	Pv	0.0467836	0.935673	0.0175439	8	160	3
5	100000	Pp	Pa	Pv	0.047619	0.952381	0	6	120	0
5	100000	Pp	Pa	Pv	0.275168	0.724832	0	41	108	0
5	100000	Pp	Pa	Pv	1	0	0	160	0	0
5	10000	Pp	Pa	Pv	0.0212766	0.957447	0.0212766	2	90	2
5	10000	Pp	Pa	Pv	0	1	0	0	80	0
5	10000	Pp	Pa	Pv	0.0147059	0.985294	0	1	67	0
5	10000	Pp	Pa	Pv	0.818182	0	0.181818	18	0	4
5	10	Ea	Pp	Pv	0	0	1	0	0	200
5	10	Ea	Pp	Pv	0	0	1	0	0	180
5	10	Ea	Pp	Pv	0	0	1	0	0	120
5	10	Ea	Pp	Pv	0	0	1	0	0	240
5	3	Ea	Pp	Pv	0	0	1	0	0	200
5	3	Ea	Pp	Pv	0	0	1	0	0	200
5	3	Ea	Pp	Pv	0.266129	0	0.733871	33	0	91
5	3	Ea	Pp	Pv	0	0	1	0	0	160
5	100	Ea	Pp	Pv	0.214286	0	0.785714	24	0	88
5	100	Ea	Pp	Pv	0.80137	0.0273973	0.171233	117	4	25
5	100	Ea	Pp	Pv	0.766234	0.025974	0.207792	118	4	32
5	100	Ea	Pp	Pv	0.0516129	0	0.948387	8	0	147
5	1000	Ea	Pp	Pv	0.923077	0.0598291	0.017094	108	7	2
5	1000	Ea	Pp	Pv	0.869048	0.047619	0.0833333	73	4	7
5	1000	Ea	Pp	Pv	0.836735	0.163265	0	82	16	0
5	1000	Ea	Pp	Pv	0.704762	0	0.295238	74	0	31
5	3000	Ea	Pp	Pv	0.938776	0.0612245	0	46	3	0
5	3000	Ea	Pp	Pv	0.8125	0.171875	0.015625	52	11	1
5	3000	Ea	Pp	Pv	0.873239	0.126761	0	62	9	0
5	3000	Ea	Pp	Pv	0.901235	0.0493827	0.0493827	73	4	4
5	10000	Ea	Pp	Pv	0.852941	0.147059	0	29	5	0
5	10000	Ea	Pp	Pv	0.763636	0.236364	0	42	13	0
5	10000	Ea	Pp	Pv	0.75	0.25	0	36	12	0
5	10000	Ea	Pp	Pv	0.886792	0.113208	0	47	6	0
5	100000	Ea	Pp	Pv	0.875421	0.124579	0	260	37	0
5	100000	Ea	Pp	Pv	0.852459	0.147541	0	260	45	0
5	100000	Ea	Pp	Pv	0.78853	0.21147	0	220	59	0
5	100000	Ea	Pp	Pv	0.833333	0.166667	0	250	50	0
5	1000000	Ea	Pp	Pv	0.881057	0.118943	0	200	27	0
5	1000000	Ea	Pp	Pv	0.864865	0.135135	0	160	25	0
5	1000000	Ea	Pp	Pv	0.751295	0.248705	0	145	48	0
5	1000000	Ea	Pp	Pv	0.740741	0.259259	0	140	49	0
5	10	Ea	Pp	Pa	0	0.010989	0.989011	0	2	180
5	10	Ea	Pp	Pa	0	0.0217391	0.978261	0	4	180
5	10	Ea	Pp	Pa	0.00985222	0.00492611	0.985222	2	1	200
5	10	Ea	Pp	Pa	0	0.0789474	0.921053	0	12	140
5	3	Ea	Pp	Pa	0.00497512	0	0.995025	1	0	200
5	3	Ea	Pp	Pa	0.0184049	0	0.981595	3	0	160
5	3	Ea	Pp	Pa	0.0229885	0	0.977011	4	0	170
5	3	Ea	Pp	Pa	0.0625	0	0.9375	8	0	120
5	100	Ea	Pp	Pa	0	0.00497512	0.995025	0	1	200
5	100	Ea	Pp	Pa	0	0.0163934	0.983607	0	4	240
5	100	Ea	Pp	Pa	0.00900901	0	0.990991	1	0	110
5	100	Ea	Pp	Pa	0.00877193	0.0263158	0.964912	2	6	220
5	1000	Ea	Pp	Pa	0.0147783	0	0.985222	3	0	200
5	1000	Ea	Pp	Pa	0	0	1	0	0	200
5	1000	Ea	Pp	Pa	0	0	1	0	0	180
5	1000	Ea	Pp	Pa	0.0106952	0.026738	0.962567	2	5	180
5	3000	Ea	Pp	Pa	0	0	1	0	0	180
5	3000	Ea	Pp	Pa	0	0	1	0	0	110
5	3000	Ea	Pp	Pa	0	0	1	0	0	180
5	3000	Ea	Pp	Pa	0	0	1	0	0	36
5	10000	Ea	Pp	Pa	0	0	1	0	0	40
5	10000	Ea	Pp	Pa	0.357143	0	0.642857	5	0	9
5	10000	Ea	Pp	Pa	0	0	1	0	0	180
5	10000	Ea	Pp	Pa	0.272727	0.181818	0.545455	3	2	6
5	100000	Ea	Pp	Pa	0.533333	0.111111	0.355556	120	25	80
5	100000	Ea	Pp	Pa	0.738255	0.11745	0.144295	220	35	43
5	100000	Ea	Pp	Pa	0.252033	0.0162602	0.731707	31	2	90
5	100000	Ea	Pp	Pa	0.792952	0.136564	0.0704846	180	31	16
5	1000000	Ea	Pp	Pa	0.912863	0.0705394	0.0165975	220	17	4
5	1000000	Ea	Pp	Pa	0.869565	0.130435	0	240	36	0
5	1000000	Ea	Pp	Pa	0.0175439	0.824561	0.157895	1	47	9
5	1000000	Ea	Pp	Pa	0.818182	0.177273	0.00454546	180	39	1
5	3	Ea	Pa	Pv	0.138889	0.395833	0.465278	20	57	67
5	3	Ea	Pa	Pv	0.00757576	0.757576	0.234848	1	100	31
5	3	Ea	Pa	Pv	0.00719425	0.863309	0.129496	1	120	18
5	3	Ea	Pa	Pv	0	0	1	0	0	240
5	10	Ea	Pa	Pv	0.0049505	0.0049505	0.990099	1	1	200
5	10	Ea	Pa	Pv	0.00862069	0.474138	0.517241	2	110	120
5	10	Ea	Pa	Pv	0	0.466667	0.533333	0	70	80
5	10	Ea	Pa	Pv	0	0	1	0	0	180
5	100	Ea	Pa	Pv	0	0.616667	0.383333	0	111	69
5	100	Ea	Pa	Pv	0	0.684932	0.315068	0	150	69
5	100	Ea	Pa	Pv	0	0.76555	0.23445	0	160	49
5	100	Ea	Pa	Pv	0.0797546	0	0.920245	13	0	150
5	1000	Ea	Pa	Pv	0	0.875	0.125	0	140	20
5	1000	Ea	Pa	Pv	0	0.9375	0.0625	0	180	12
5	1000	Ea	Pa	Pv	0.0129032	0.903226	0.083871	2	140	13
5	1000	Ea	Pa	Pv	0.592233	0	0.407767	61	0	42
5	3000	Ea	Pa	Pv	0	0.968254	0.031746	0	122	4
5	3000	Ea	Pa	Pv	0	0.963855	0.0361446	0	160	6
5	3000	Ea	Pa	Pv	0	0.985915	0.0140845	0	140	2
5	3000	Ea	Pa	Pv	0.769231	0.021978	0.208791	70	2	19
5	10000	Ea	Pa	Pv	0	0.980392	0.0196078	0	100	2
5	10000	Ea	Pa	Pv	0	0.972222	0.0277778	0	70	2
5	10000	Ea	Pa	Pv	0	1	0	0	49	0
5	10000	Ea	Pa	Pv	0.76	0.2	0.04	19	5	1
5	100000	Ea	Pa	Pv	0.0184049	0.981595	0	3	160	0
5	100000	Ea	Pa	Pv	0.354839	0.645161	0	44	80	0
5	100000	Ea	Pa	Pv	0.0419162	0.958084	0	7	160	0
5	100000	Ea	Pa	Pv	0.957854	0.0402299	0.00191571	500	21	1
5	1000000	Ea	Pa	Pv	0.94697	0.0530303	0	250	14	0
5	1000000	Ea	Pa	Pv	0.986193	0.0138067	0	500	7	0
5	1000000	Ea	Pa	Pv	0	1	0	0	110	0
5	1000000	Ea	Pa	Pv	1	0	0	480	0	0
5	10	Pp	Pa	Pv	0	0	1
5	10	Pp	Pa	Pv	0	0.736842	0.263158
5	10	Pp	Pa	Pv	0	0	1
5	10	Pp	Pa	Pv	0	0	1
5	3	Pp	Pa	Pv	0	0	1
5	3	Pp	Pa	Pv	0	0.652174	0.347826
5	3	Pp	Pa	Pv	0.00584795	0.409357	0.584795
5	3	Pp	Pa	Pv	0	0	1
5	100	Pp	Pa	Pv	0	0.818182	0.181818
5	100	Pp	Pa	Pv	0.00549451	0.989011	0.00549451
5	100	Pp	Pa	Pv	0	0.695652	0.304348
5	100	Pp	Pa	Pv	0	0	1
5	3000	Pp	Pa	Pv	0.0115607	0.809249	0.179191
5	3000	Pp	Pa	Pv	0.031746	0.952381	0.015873
5	3000	Pp	Pa	Pv	0.046875	0.78125	0.171875
5	3000	Pp	Pa	Pv	0.0967742	0	0.903226
5	1000000	Pp	Pa	Pv	0.952381	0.047619	0
5	1000000	Pp	Pa	Pv	0	1	0
5	1000000	Pp	Pa	Pv	0.792079	0.207921	0
5	1000000	Pp	Pa	Pv	1	0	0
5	10	Ea	Pp	Pv	0	0	1
5	10	Ea	Pp	Pv	0	0	1
5	10	Ea	Pp	Pv	0	0	1
5	10	Ea	Pp	Pv	0	0	1
5	3	Ea	Pp	Pv	0	0	1
5	3	Ea	Pp	Pv	0	0	1
5	3	Ea	Pp	Pv	0.380165	0	0.619835
5	3	Ea	Pp	Pv	0	0	1
5	100	Ea	Pp	Pv	0.266667	0	0.733333
5	100	Ea	Pp	Pv	0.767606	0.00704225	0.225352
5	100	Ea	Pp	Pv	0.787402	0.0314961	0.181102
5	100	Ea	Pp	Pv	0.109589	0	0.890411
5	3000	Ea	Pp	Pv	0.97561	0.0243902	0
5	3000	Ea	Pp	Pv	0.97561	0.0243902	0
5	3000	Ea	Pp	Pv	0.930233	0.0697674	0
5	3000	Ea	Pp	Pv	0.9375	0.0234375	0.0390625
5	1000000	Ea	Pp	Pv	0.929368	0.070632	0
5	1000000	Ea	Pp	Pv	0.884615	0.115385	0
5	1000000	Ea	Pp	Pv	0.734694	0.265306	0
5	1000000	Ea	Pp	Pv	0.631579	0.368421	0
5	10	Ea	Pp	Pa	0.0175439	0	0.982456
5	10	Ea	Pp	Pa	0	0.010989	0.989011
5	10	Ea	Pp	Pa	0.00621118	0	0.993789
5	10	Ea	Pp	Pa	0.00772201	0.00772201	0.984556
5	3	Ea	Pp	Pa	0	0	1
5	3	Ea	Pp	Pa	0	0	1
5	3	Ea	Pp	Pa	0	0	1
5	3	Ea	Pp	Pa	0.0277778	0	0.972222
5	100	Ea	Pp	Pa	0.00308642	0.00925926	0.987654
5	100	Ea	Pp	Pa	0	0.00990099	0.990099
5	100	Ea	Pp	Pa	0	0.00943396	0.990566
5	100	Ea	Pp	Pa	0	0.025974	0.974026
5	3000	Ea	Pp	Pa	0.0864198	0.0123457	0.901235
5	3000	Ea	Pp	Pa	0.0238095	0	0.97619
5	3000	Ea	Pp	Pa	0	0	1
5	3000	Ea	Pp	Pa	0.111111	0	0.888889
5	1000000	Ea	Pp	Pa	0.854093	0.13879	0.00711744
5	1000000	Ea	Pp	Pa	0.86351	0.125348	0.0111421
5	1000000	Ea	Pp	Pa	0.714286	0.150794	0.134921
5	1000000	Ea	Pp	Pa	0.890688	0.109312	0
5	10	Ea	Pa	Pv	0	0	1
5	10	Ea	Pa	Pv	0.04	0	0.96
5	10	Ea	Pa	Pv	0.0145985	0.510949	0.474453
5	10	Ea	Pa	Pv	0	0	1
5	3	Ea	Pa	Pv	0.16	0.32	0.52
5	3	Ea	Pa	Pv	0.0361446	0.662651	0.301205
5	3	Ea	Pa	Pv	0.00675676	0.810811	0.182432
5	3	Ea	Pa	Pv	0	0	1
5	100	Ea	Pa	Pv	0	0.740741	0.259259
5	100	Ea	Pa	Pv	0	0.636364	0.363636
5	100	Ea	Pa	Pv	0.00473934	0.663507	0.331754
5	100	Ea	Pa	Pv	0.0740741	0	0.925926
5	3000	Ea	Pa	Pv	0.00595238	0.952381	0.0416667
5	3000	Ea	Pa	Pv	0	0.995025	0.00497512
5	3000	Ea	Pa	Pv	0	1	0
5	3000	Ea	Pa	Pv	0.103448	0.62069	0
5	1000000	Ea	Pa	Pv	0.884956	0.115044	0
5	1000000	Ea	Pa	Pv	0.988764	0.011236	0
5	1000000	Ea	Pa	Pv	0.915033	0.0849673	0
5	1000000	Ea	Pa	Pv	1	0	0
5	1000	Pp	Pa	Pv	0.01	0.85	0.14
5	1000	Pp	Pa	Pv	0.0384615	0.769231	0.192308
5	1000	Pp	Pa	Pv	0	0	1
5	1000	Ea	Pp	Pv	0.935252	0.0431655	0.0215827
5	1000	Ea	Pp	Pv	0.846154	0.1	0.0538462
5	1000	Ea	Pp	Pv	1	0	0
5	1000	Ea	Pp	Pv	0.782609	0	0.217391
5	1000	Ea	Pp	Pa	0	0	1
5	1000	Ea	Pp	Pa	0.00473934	0	0.995261
5	1000	Ea	Pp	Pa	0	0	1
5	1000	Ea	Pp	Pa	0	0	1
5	1000	Ea	Pa	Pv	0	0.719424	0.280576
5	1000	Ea	Pa	Pv	0	0.944444	0.0555556
5	1000	Ea	Pa	Pv	0	0.972973	0.027027
5	1000	Ea	Pa	Pv	0.769231	0.00961539	0.221154
5	10000	Pp	Pa	Pv	0.0144928	0.768116	0.217391
5	10000	Pp	Pa	Pv	0	1	0
5	10000	Pp	Pa	Pv	0.130435	0.869565	0
5	10000	Pp	Pa	Pv	0.5	0.142857	0.357143
5	10000	Ea	Pp	Pv	0.909091	0.0909091	0
5	10000	Ea	Pp	Pv	0.945946	0.0540541	0
5	10000	Ea	Pp	Pv	0.930233	0.0697674	0
5	10000	Ea	Pp	Pv	0.909091	0.0909091	0
5	10000	Ea	Pp	Pa	0.210526	0	0.789474
5	10000	Ea	Pp	Pa	0.625	0	0.375
5	10000	Ea	Pp	Pa	0	0	1
5	10000	Ea	Pp	Pa	0.818182	0	0.181818
5	10000	Ea	Pa	Pv	0	0.986842	0.0131579
5	10000	Ea	Pa	Pv	0	1	0
5	10000	Ea	Pa	Pv	0	1	0
5	10000	Ea	Pa	Pv	0.333333	0.625	0.0416667
5	100000	Pp	Pa	Pv	0.506024	0.433735	0.060241
5	100000	Pp	Pa	Pv	0.0566038	0.943396	0
5	100000	Pp	Pa	Pv	0.769231	0.230769	0
5	100000	Pp	Pa	Pv	0.960265	0.0331126	0.00662252
5	100000	Ea	Pp	Pv	0.949367	0.0506329	0
5	100000	Ea	Pp	Pv	0.940919	0.059081	0
5	100000	Ea	Pp	Pv	0.634921	0.365079	0
5	100000	Ea	Pp	Pv	0.869565	0.130435	0
5	100000	Ea	Pp	Pa	0.864553	0.092219	0.0432277
5	100000	Ea	Pp	Pa	0.893855	0.0586592	0.047486
5	100000	Ea	Pp	Pa	0.756303	0.0378151	0.205882
5	100000	Ea	Pp	Pa	0.892193	0.100372	0.00743494
5	100000	Ea	Pa	Pv	0.00613497	0.981595	0.0122699
5	100000	Ea	Pa	Pv	0.328358	0.671642	0
5	100000	Ea	Pa	Pv	0.0506329	0.949367	0
5	100000	Ea	Pa	Pv	0.98081	0.0127932	0.00639659

## Sheet: Supp. Fig. 2-Quads, Complex Med
Day	Dilution	SpeciesA	SpeciesB	SpeciesC	SpeciesD	FractionA	FractionB	FractionC	FractionD	Acolonies	Bcolonies	Ccolonies	Dcolonies
5	3	Ea	Pp	Pa	Pv	0.0344828	0	0.62069	0.344828	4	0	72	40
5	3	Ea	Pp	Pa	Pv	0.0205479	0	0.821918	0.157534	3	0	120	23
5	3	Ea	Pp	Pa	Pv	0.0806452	0	0.556452	0.362903	10	0	69	45
5	3	Ea	Pp	Pa	Pv	0	0	0	1	0	0	0	200
5	10	Ea	Pp	Pa	Pv	0	0	0.292035	0.707965	0	0	33	80
5	10	Ea	Pp	Pa	Pv	0.0178571	0	0.39881	0.583333	3	0	67	98
5	10	Ea	Pp	Pa	Pv	0.00724638	0	0.471014	0.521739	1	0	65	72
5	10	Ea	Pp	Pa	Pv	0	0	0	1	0	0	0	110
5	100	Ea	Pp	Pa	Pv	0	0	0.79602	0.20398	0	0	160	41
5	100	Ea	Pp	Pa	Pv	0	0	0.801887	0.198113	0	0	170	42
5	100	Ea	Pp	Pa	Pv	0	0	0.714286	0.285714	0	0	150	60
5	100	Ea	Pp	Pa	Pv	0.0374332	0	0	0.962567	7	0	0	180
5	1000	Ea	Pp	Pa	Pv	0	0.00680272	0.884354	0.108844	0	1	130	16
5	1000	Ea	Pp	Pa	Pv	0	0.0142857	0.952381	0.0333333	0	3	200	7
5	1000	Ea	Pp	Pa	Pv	0	0	0.8125	0.1875	0	0	130	30
5	1000	Ea	Pp	Pa	Pv	0.7	0	0	0.3	56	0	0	24
5	3000	Ea	Pp	Pa	Pv	0	0	0.945946	0.0540541	0	0	140	8
5	3000	Ea	Pp	Pa	Pv	0	0.0555556	0.925926	0.0185185	0	6	100	2
5	3000	Ea	Pp	Pa	Pv	0	0.030303	0.924242	0.0454545	0	2	61	3
5	3000	Ea	Pp	Pa	Pv	0.423077	0	0.230769	0.346154	11	0	6	9
5	10000	Ea	Pp	Pa	Pv	0	0	1	0	0	0	10	0
5	10000	Ea	Pp	Pa	Pv	0	0	0.987654	0.0123457	0	0	80	1
5	10000	Ea	Pp	Pa	Pv	0.363636	0.136364	0.5	0	8	3	11	0
5	10000	Ea	Pp	Pa	Pv	0.725	0.1	0.175	0	29	4	7	0
5	100000	Ea	Pp	Pa	Pv	0.692771	0.138554	0.168675	0	115	23	28	0
5	100000	Ea	Pp	Pa	Pv	0.25	0.00675676	0.743243	0	37	1	110	0
5	100000	Ea	Pp	Pa	Pv	0.695652	0.208696	0.0956522	0	160	48	22	0
5	100000	Ea	Pp	Pa	Pv	0.840336	0.159664	0	0	200	38	0	0
5	1000000	Ea	Pp	Pa	Pv	0.959233	0	0.0407674	0	400	0	17	0
5	1000000	Ea	Pp	Pa	Pv	0	0.722222	0.277778	0	0	78	30	0
5	1000000	Ea	Pp	Pa	Pv	0.652174	0.342391	0.00543478	0	120	63	1	0
5	1000000	Ea	Pp	Pa	Pv	1	0	0	0	360	0	0	0
5	1000	Ea	Pp	Pa	Pv	0	0	0.75	0.25	0	0	240	80
5	1000	Ea	Pp	Pa	Pv	0	0.00518135	0.829016	0.165803	0	2	320	64
5	1000	Ea	Pp	Pa	Pv	0.00307692	0.0123077	0.738462	0.246154	1	4	240	80
5	1000	Ea	Pp	Pa	Pv	0.0547945	0.0273973	0.39726	0.520548	4	2	29	38
5	1000	Ea	Pp	Pa	Pv	0	0	0.769231	0.230769	0	0	200	60
5	1000	Ea	Pp	Pa	Pv	0	0.00273224	0.765027	0.23224	0	1	280	85
5	1000	Ea	Pp	Pa	Pv	0.00357143	0	0.857143	0.139286	1	0	240	39
5	1000	Ea	Pp	Pa	Pv	0	0.04	0.8	0.16	0	10	200	40
5	1000	Ea	Pp	Pa	Pv	0.0686275	0	0.382353	0.54902	7	0	39	56
5	1000	Ea	Pp	Pa	Pv	0	0	0.685714	0.314286	0	0	240	110
5	3000	Ea	Pp	Pa	Pv	0	0.0114068	0.836502	0.152091	0	3	220	40
5	3000	Ea	Pp	Pa	Pv	0	0.00722022	0.938628	0.0541516	0	2	260	15
5	3000	Ea	Pp	Pa	Pv	0.0294118	0.147059	0.823529	0	1	5	28	0
5	3000	Ea	Pp	Pa	Pv	0.225806	0.16129	0.55914	0.0537634	21	15	52	5
5	3000	Ea	Pp	Pa	Pv	0	0	0.784314	0.215686	0	0	200	55
5	3000	Ea	Pp	Pa	Pv	0	0.034188	0.854701	0.111111	0	4	100	13
5	3000	Ea	Pp	Pa	Pv	0	0	0.864865	0.135135	0	0	320	50
5	3000	Ea	Pp	Pa	Pv	0.326923	0.442308	0.230769	0	17	23	12	0
5	3000	Ea	Pp	Pa	Pv	0.2	0.116667	0.483333	0.2	12	7	29	12
5	3000	Ea	Pp	Pa	Pv	0	0	0.698413	0.301587	0	0	220	95
5	10000	Ea	Pp	Pa	Pv	0.210526	0.184211	0.605263	0	8	7	23	0
5	10000	Ea	Pp	Pa	Pv	0	0.00478469	0.956938	0.0382775	0	1	200	8
5	10000	Ea	Pp	Pa	Pv	0.421053	0.333333	0.245614	0	24	19	14	0
5	10000	Ea	Pp	Pa	Pv	0.370787	0.224719	0.404494	0	33	20	36	0
5	10000	Ea	Pp	Pa	Pv	0	0	1	0	0	0	38	0
5	10000	Ea	Pp	Pa	Pv	0.192308	0.115385	0.692308	0	5	3	18	0
5	10000	Ea	Pp	Pa	Pv	0	0.00767263	0.959079	0.0332481	0	3	375	13
5	10000	Ea	Pp	Pa	Pv	0.375	0.285714	0.339286	0	21	16	19	0
5	10000	Ea	Pp	Pa	Pv	0.617284	0.160494	0.197531	0.0246914	50	13	16	2
5	10000	Ea	Pp	Pa	Pv	0	0.125	0.78125	0.09375	0	4	25	3
5	100000	Ea	Pp	Pa	Pv	0.538462	0.294872	0.166667	0	42	23	13	0
5	100000	Ea	Pp	Pa	Pv	0.40678	0.355932	0.237288	0	24	21	14	0
5	100000	Ea	Pp	Pa	Pv	0.307692	0.355769	0.336538	0	32	37	35	0
5	100000	Ea	Pp	Pa	Pv	0.482143	0.464286	0.0535714	0	27	26	3	0
5	100000	Ea	Pp	Pa	Pv	0.465517	0.413793	0.12069	0	27	24	7	0
5	100000	Ea	Pp	Pa	Pv	0.443182	0.443182	0.113636	0	39	39	10	0
5	100000	Ea	Pp	Pa	Pv	0.333333	0.361111	0.305556	0	24	26	22	0
5	100000	Ea	Pp	Pa	Pv	0.413793	0.37931	0.206897	0	24	22	12	0
5	100000	Ea	Pp	Pa	Pv	0.516484	0.340659	0.142857	0	47	31	13	0
5	100000	Ea	Pp	Pa	Pv	0.538462	0.230769	0.230769	0	21	9	9	0
5	1000000	Ea	Pp	Pa	Pv	0.633028	0.366972	0	0	69	40	0	0
5	1000000	Ea	Pp	Pa	Pv	0.421053	0.561404	0.0175439	0	24	32	1	0
5	1000000	Ea	Pp	Pa	Pv	0.531915	0.468085	0	0	50	44	0	0
5	1000000	Ea	Pp	Pa	Pv	0.494382	0.505618	0	0	44	45	0	0
5	1000000	Ea	Pp	Pa	Pv	0.573529	0.426471	0	0	39	29	0	0
5	1000000	Ea	Pp	Pa	Pv	0.536842	0.378947	0.0842105	0	51	36	8	0
5	1000000	Ea	Pp	Pa	Pv	0.375	0.553571	0.0714286	0	21	31	4	0
5	1000000	Ea	Pp	Pa	Pv	0.541667	0.458333	0	0	26	22	0	0
5	1000000	Ea	Pp	Pa	Pv	0.66	0.34	0	0	33	17	0	0
5	1000000	Ea	Pp	Pa	Pv	0.767123	0.232877	0	0	56	17	0	0
6	1000	Ea	Pp	Pa	Pv	0	0.00990099	0.693069	0.29703	0	2	140	60
6	1000	Ea	Pp	Pa	Pv	0	0.0178571	0.803571	0.178571	0	4	180	40
6	1000	Ea	Pp	Pa	Pv	0	0.0217391	0.695652	0.282609	0	5	160	65
6	1000	Ea	Pp	Pa	Pv	0	0	0.583333	0.416667	0	0	140	100
6	1000	Ea	Pp	Pa	Pv	0	0	0.740741	0.259259	0	0	200	70
6	1000	Ea	Pp	Pa	Pv	0	0	0.714286	0.285714	0	0	160	64
6	1000	Ea	Pp	Pa	Pv	0	0	0.773196	0.226804	0	0	150	44
6	1000	Ea	Pp	Pa	Pv	0	0.021097	0.759494	0.219409	0	5	180	52
6	1000	Ea	Pp	Pa	Pv	0	0	0.574713	0.425287	0	0	100	74
6	1000	Ea	Pp	Pa	Pv	0.00584795	0	0.643275	0.350877	1	0	110	60
6	3000	Ea	Pp	Pa	Pv	0	0.0148515	0.841584	0.143564	0	3	170	29
6	3000	Ea	Pp	Pa	Pv	0	0	0.915033	0.0849673	0	0	140	13
6	3000	Ea	Pp	Pa	Pv	0	0.0666667	0.888889	0.0444444	0	6	80	4
6	3000	Ea	Pp	Pa	Pv	0.105263	0.263158	0.526316	0.105263	2	5	10	2
6	3000	Ea	Pp	Pa	Pv	0	0	0.805369	0.194631	0	0	120	29
6	3000	Ea	Pp	Pa	Pv	0	0.0842105	0.842105	0.0736842	0	8	80	7
6	3000	Ea	Pp	Pa	Pv	0	0	0.882353	0.117647	0	0	180	24
6	3000	Ea	Pp	Pa	Pv	0.346154	0.307692	0.346154	0	9	8	9	0
6	3000	Ea	Pp	Pa	Pv	0.222222	0	0.388889	0.388889	4	0	7	7
6	3000	Ea	Pp	Pa	Pv	0	0	0.714286	0.285714	0	0	125	50
6	10000	Ea	Pp	Pa	Pv	0.444444	0.111111	0.444444	0	4	1	4	0
6	10000	Ea	Pp	Pa	Pv	0	0	0.968085	0.0319149	0	0	91	3
6	10000	Ea	Pp	Pa	Pv	0.333333	0.2	0.466667	0	5	3	7	0
6	10000	Ea	Pp	Pa	Pv	0.666667	0.166667	0.166667	0	8	2	2	0
6	10000	Ea	Pp	Pa	Pv	0	0	1	0	0	0	20	0
6	10000	Ea	Pp	Pa	Pv	0.142857	0.214286	0.571429	0.0714286	2	3	8	1
6	10000	Ea	Pp	Pa	Pv	0	0.025641	0.923077	0.0512821	0	2	72	4
6	10000	Ea	Pp	Pa	Pv	0.625	0.125	0.25	0	10	2	4	0
6	10000	Ea	Pp	Pa	Pv	0.5	0.35	0.15	0	10	7	3	0
6	10000	Ea	Pp	Pa	Pv	0	0.133333	0.733333	0.133333	0	2	11	2
6	100000	Ea	Pp	Pa	Pv	0.611111	0.361111	0.0277778	0	22	13	1	0
6	100000	Ea	Pp	Pa	Pv	0.526316	0.368421	0.105263	0	10	7	2	0
6	100000	Ea	Pp	Pa	Pv	0.825	0.15	0.025	0	33	6	1	0
6	100000	Ea	Pp	Pa	Pv	0.469388	0.469388	0.0612245	0	23	23	3	0
6	100000	Ea	Pp	Pa	Pv	0.485714	0.4	0.114286	0	17	14	4	0
6	100000	Ea	Pp	Pa	Pv	0.631579	0.210526	0.157895	0	12	4	3	0
6	100000	Ea	Pp	Pa	Pv	0.545455	0.272727	0.181818	0	6	3	2	0
6	100000	Ea	Pp	Pa	Pv	0.536585	0.439024	0.0243902	0	22	18	1	0
6	100000	Ea	Pp	Pa	Pv	0.5625	0.40625	0.03125	0	18	13	1	0
6	100000	Ea	Pp	Pa	Pv	0.48	0.4	0.12	0	12	10	3	0
6	1000000	Ea	Pp	Pa	Pv	0.346154	0.653846	0	0	9	17	0	0
6	1000000	Ea	Pp	Pa	Pv	0.76	0.24	0	0	19	6	0	0
6	1000000	Ea	Pp	Pa	Pv	0.627451	0.372549	0	0	32	19	0	0
6	1000000	Ea	Pp	Pa	Pv	0.481481	0.518519	0	0	26	28	0	0
6	1000000	Ea	Pp	Pa	Pv	0.34375	0.65625	0	0	11	21	0	0
6	1000000	Ea	Pp	Pa	Pv	0.648649	0.351351	0	0	24	13	0	0
6	1000000	Ea	Pp	Pa	Pv	0.545455	0.431818	0.0227273	0	24	19	1	0
6	1000000	Ea	Pp	Pa	Pv	0.64	0.36	0	0	16	9	0	0
6	1000000	Ea	Pp	Pa	Pv	0.833333	0.166667	0	0	20	4	0	0
6	1000000	Ea	Pp	Pa	Pv	0.62963	0.37037	0	0	34	20	0	0
7	1000	Ea	Pp	Pa	Pv	0	0	0.657658	0.342342	0	0	73	38
7	1000	Ea	Pp	Pa	Pv	0	0	0.782609	0.217391	0	0	108	30
7	1000	Ea	Pp	Pa	Pv	0	0.0275862	0.717241	0.255172	0	4	104	37
7	1000	Ea	Pp	Pa	Pv	0	0	0.733333	0.266667	0	0	77	28
7	1000	Ea	Pp	Pa	Pv	0	0	0.788991	0.211009	0	0	86	23
7	1000	Ea	Pp	Pa	Pv	0	0	0.761905	0.238095	0	0	80	25
7	1000	Ea	Pp	Pa	Pv	0	0	0.789916	0.210084	0	0	94	25
7	1000	Ea	Pp	Pa	Pv	0	0	0.816092	0.183908	0	0	71	16
7	1000	Ea	Pp	Pa	Pv	0	0	0.717742	0.282258	0	0	89	35
7	1000	Ea	Pp	Pa	Pv	0	0	0.741935	0.258065	0	0	69	24
7	3000	Ea	Pp	Pa	Pv	0	0	0.858491	0.141509	0	0	91	15
7	3000	Ea	Pp	Pa	Pv	0	0	0.933333	0.0666667	0	0	98	7
7	3000	Ea	Pp	Pa	Pv	0	0	0.972222	0.0277778	0	0	35	1
7	3000	Ea	Pp	Pa	Pv	0	0	0.466667	0.533333	0	0	7	8
7	3000	Ea	Pp	Pa	Pv	0	0	0.836538	0.163462	0	0	87	17
7	3000	Ea	Pp	Pa	Pv	0	0	0.911111	0.0888889	0	0	41	4
7	3000	Ea	Pp	Pa	Pv	0	0	0.87234	0.12766	0	0	82	12
7	3000	Ea	Pp	Pa	Pv	0.428571	0.0714286	0.5	0	6	1	7	0
7	3000	Ea	Pp	Pa	Pv	0	0	0.909091	0.0909091	0	0	10	1
7	3000	Ea	Pp	Pa	Pv	0.0105263	0	0.842105	0.147368	1	0	80	14
7	10000	Ea	Pp	Pa	Pv	0.227273	0	0.772727	0	5	0	17	0
7	10000	Ea	Pp	Pa	Pv	0	0.0111111	0.988889	0	0	1	89	0
7	10000	Ea	Pp	Pa	Pv	0.45	0.075	0.475	0	18	3	19	0
7	10000	Ea	Pp	Pa	Pv	0.666667	0.142857	0.190476	0	14	3	4	0
7	10000	Ea	Pp	Pa	Pv	0	0	1	0	0	0	28	0
7	10000	Ea	Pp	Pa	Pv	0	0	1	0	0	0	13	0
7	10000	Ea	Pp	Pa	Pv	0	0	0.960784	0.0392157	0	0	49	2
7	10000	Ea	Pp	Pa	Pv	0.608696	0.0434783	0.347826	0	14	1	8	0
7	10000	Ea	Pp	Pa	Pv	0.695652	0.130435	0.173913	0	16	3	4	0
7	10000	Ea	Pp	Pa	Pv	0	0	0.8	0.2	0	0	16	4
7	100000	Ea	Pp	Pa	Pv	0.882353	0.0196078	0.0980392	0	45	1	5	0
7	100000	Ea	Pp	Pa	Pv	0.756757	0.162162	0.0810811	0	28	6	3	0
7	100000	Ea	Pp	Pa	Pv	0.9375	0	0.0625	0	30	0	2	0
7	100000	Ea	Pp	Pa	Pv	0.875	0.09375	0.03125	0	28	3	1	0
7	100000	Ea	Pp	Pa	Pv	0.6875	0.21875	0.09375	0	22	7	3	0
7	100000	Ea	Pp	Pa	Pv	0.724138	0.172414	0.103448	0	21	5	3	0
7	100000	Ea	Pp	Pa	Pv	0.692308	0.115385	0.192308	0	18	3	5	0
7	100000	Ea	Pp	Pa	Pv	0.608696	0.217391	0.173913	0	14	5	4	0
7	100000	Ea	Pp	Pa	Pv	0.75	0.15	0.1	0	30	6	4	0
7	100000	Ea	Pp	Pa	Pv	0.862069	0.0689655	0.0689655	0	25	2	2	0
7	1000000	Ea	Pp	Pa	Pv	0.947368	0.0526316	0	0	36	2	0	0
7	1000000	Ea	Pp	Pa	Pv	0.807692	0.153846	0.0384615	0	21	4	1	0
7	1000000	Ea	Pp	Pa	Pv	0.821429	0.178571	0	0	23	5	0	0
7	1000000	Ea	Pp	Pa	Pv	0.931034	0.0689655	0	0	27	2	0	0
7	1000000	Ea	Pp	Pa	Pv	0.954545	0.0454545	0	0	21	1	0	0
7	1000000	Ea	Pp	Pa	Pv	0.958333	0.0416667	0	0	23	1	0	0
7	1000000	Ea	Pp	Pa	Pv	0.939394	0.0606061	0	0	31	2	0	0
7	1000000	Ea	Pp	Pa	Pv	0.863636	0.136364	0	0	19	3	0	0
7	1000000	Ea	Pp	Pa	Pv	0.769231	0.230769	0	0	10	3	0	0
7	1000000	Ea	Pp	Pa	Pv	0.967742	0.0322581	0	0	30	1	0	0
5	3	Ea	Pp	Pa	Pv	0.0114068	0	0.608365	0.380228	3	0	160	100
5	3	Ea	Pp	Pa	Pv	0.00311526	0	0.747664	0.249221	1	0	240	80
5	3	Ea	Pp	Pa	Pv	0	0	0.652174	0.347826	0	0	120	64
5	3	Ea	Pp	Pa	Pv	0	0	0	1	0	0	0	340
5	3	Ea	Pp	Pa	Pv	0.00332226	0	0.531561	0.465116	1	0	160	140
5	3	Ea	Pp	Pa	Pv	0.00684931	0	0.684932	0.308219	2	0	200	90
5	3	Ea	Pp	Pa	Pv	0.0144928	0	0.637681	0.347826	5	0	220	120
5	3	Ea	Pp	Pa	Pv	0.0243902	0	0.557491	0.418118	7	0	160	120
5	3	Ea	Pp	Pa	Pv	0	0	0	1	0	0	0	240
5	3	Ea	Pp	Pa	Pv	0	0	0.571429	0.428571	0	0	180	135
5	10	Ea	Pp	Pa	Pv	0.00803213	0.0281125	0.562249	0.401606	2	7	140	100
5	10	Ea	Pp	Pa	Pv	0	0	0.5	0.5	0	0	160	160
5	10	Ea	Pp	Pa	Pv	0	0	0.52	0.48	0	0	130	120
5	10	Ea	Pp	Pa	Pv	0	0	0	1	0	0	0	160
5	10	Ea	Pp	Pa	Pv	0	0	0.571429	0.428571	0	0	160	120
5	10	Ea	Pp	Pa	Pv	0	0	0.428571	0.571429	0	0	120	160
5	10	Ea	Pp	Pa	Pv	0	0	0.533333	0.466667	0	0	160	140
5	10	Ea	Pp	Pa	Pv	0	0	0.551724	0.448276	0	0	160	130
5	10	Ea	Pp	Pa	Pv	0	0	0	1	0	0	0	200
5	10	Ea	Pp	Pa	Pv	0	0	0.6	0.4	0	0	180	120
5	100	Ea	Pp	Pa	Pv	0.00369004	0	0.664207	0.332103	1	0	180	90
5	100	Ea	Pp	Pa	Pv	0	0	0.684211	0.315789	0	0	260	120
5	100	Ea	Pp	Pa	Pv	0	0	0.666667	0.333333	0	0	240	120
5	100	Ea	Pp	Pa	Pv	0.078341	0	0	0.921659	17	0	0	200
5	100	Ea	Pp	Pa	Pv	0	0	0.736842	0.263158	0	0	280	100
5	100	Ea	Pp	Pa	Pv	0.0023753	0	0.760095	0.23753	1	0	320	100
5	100	Ea	Pp	Pa	Pv	0	0	0.701754	0.298246	0	0	200	85
5	100	Ea	Pp	Pa	Pv	0	0	0.707692	0.292308	0	0	230	95
5	100	Ea	Pp	Pa	Pv	0.0885417	0	0	0.911458	17	0	0	175
5	100	Ea	Pp	Pa	Pv	0.0078329	0	0.73107	0.261097	3	0	280	100
7	3	Ea	Pp	Pa	Pv	0.0151515	0	0.681818	0.30303	4	0	180	80
7	3	Ea	Pp	Pa	Pv	0.00452489	0	0.588235	0.40724	1	0	130	90
7	3	Ea	Pp	Pa	Pv	0.00943396	0	0.613208	0.377358	2	0	130	80
7	3	Ea	Pp	Pa	Pv	0	0	0	1	0	0	0	160
7	3	Ea	Pp	Pa	Pv	0.0104167	0	0.46875	0.520833	2	0	90	100
7	3	Ea	Pp	Pa	Pv	0	0	0.571429	0.428571	0	0	120	90
7	3	Ea	Pp	Pa	Pv	0	0	0.647059	0.352941	0	0	110	60
7	3	Ea	Pp	Pa	Pv	0.0137931	0	0.537931	0.448276	2	0	78	65
7	3	Ea	Pp	Pa	Pv	0	0	0	1	0	0	0	150
7	3	Ea	Pp	Pa	Pv	0.0133333	0	0.526667	0.46	2	0	79	69
7	10	Ea	Pp	Pa	Pv	0.0196078	0	0.401961	0.578431	2	0	41	59
7	10	Ea	Pp	Pa	Pv	0.030303	0	0.464646	0.505051	3	0	46	50
7	10	Ea	Pp	Pa	Pv	0.0165289	0	0.46281	0.520661	2	0	56	63
7	10	Ea	Pp	Pa	Pv	0	0	0	1	0	0	0	100
7	10	Ea	Pp	Pa	Pv	0.0265487	0	0.495575	0.477876	3	0	56	54
7	10	Ea	Pp	Pa	Pv	0.0609756	0	0.426829	0.512195	5	0	35	42
7	10	Ea	Pp	Pa	Pv	0.0172414	0	0.387931	0.594828	2	0	45	69
7	10	Ea	Pp	Pa	Pv	0.0550459	0	0.568807	0.376147	6	0	62	41
7	10	Ea	Pp	Pa	Pv	0	0	0	1	0	0	0	100
7	10	Ea	Pp	Pa	Pv	0.021978	0	0.527473	0.450549	2	0	48	41
7	100	Ea	Pp	Pa	Pv	0	0	0.719424	0.280576	0	0	100	39
7	100	Ea	Pp	Pa	Pv	0	0	0.714286	0.285714	0	0	100	40
7	100	Ea	Pp	Pa	Pv	0	0	0.666667	0.333333	0	0	90	45
7	100	Ea	Pp	Pa	Pv	0.09375	0	0	0.90625	9	0	0	87
7	100	Ea	Pp	Pa	Pv	0.0245902	0	0.688525	0.286885	3	0	84	35
7	100	Ea	Pp	Pa	Pv	0.00813008	0	0.642276	0.349593	1	0	79	43
7	100	Ea	Pp	Pa	Pv	0.0186916	0	0.785047	0.196262	2	0	84	21
7	100	Ea	Pp	Pa	Pv	0	0	0.719424	0.280576	0	0	100	39
7	100	Ea	Pp	Pa	Pv	0.0804598	0	0	0.91954	7	0	0	80
7	100	Ea	Pp	Pa	Pv	0.0291262	0	0.669903	0.300971	3	0	69	31
5	3	Ea	Pp	Pa	Pv	0.0140845	0	0.751174	0.234742	3	0	160	50
5	3	Ea	Pp	Pa	Pv	0.047619	0	0.654762	0.297619	8	0	110	50
5	3	Ea	Pp	Pa	Pv	0.00966184	0	0.628019	0.362319	2	0	130	75
5	3	Ea	Pp	Pa	Pv	0	0	0	1	0	0	0	140
5	3	Ea	Pp	Pa	Pv	0.0229885	0	0.632184	0.344828	4	0	110	60
5	3	Ea	Pp	Pa	Pv	0.0243902	0	0.682927	0.292683	5	0	140	60
5	3	Ea	Pp	Pa	Pv	0.0140845	0	0.704225	0.28169	3	0	150	60
5	3	Ea	Pp	Pa	Pv	0.0123457	0	0.576132	0.411523	3	0	140	100
5	3	Ea	Pp	Pa	Pv	0	0	0	1	0	0	0	180
5	3	Ea	Pp	Pa	Pv	0.0186916	0	0.607477	0.373832	4	0	130	80
5	10	Ea	Pp	Pa	Pv	0.00473934	0	0.616114	0.379147	1	0	130	80
5	10	Ea	Pp	Pa	Pv	0.00473934	0	0.616114	0.379147	1	0	130	80
5	10	Ea	Pp	Pa	Pv	0.00414938	0	0.580913	0.414938	1	0	140	100
5	10	Ea	Pp	Pa	Pv	0.00497512	0	0	0.995025	1	0	0	200
5	10	Ea	Pp	Pa	Pv	0	0	0.5	0.5	0	0	90	90
5	10	Ea	Pp	Pa	Pv	0	0	0.571429	0.428571	0	0	120	90
5	10	Ea	Pp	Pa	Pv	0	0	0.6	0.4	0	0	150	100
5	10	Ea	Pp	Pa	Pv	0.00826446	0	0.619835	0.371901	2	0	150	90
5	10	Ea	Pp	Pa	Pv	0.00452489	0	0	0.995475	1	0	0	220
5	10	Ea	Pp	Pa	Pv	0.00473934	0	0.521327	0.473934	1	0	110	100
5	100	Ea	Pp	Pa	Pv	0	0	0.652174	0.347826	0	0	150	80
5	100	Ea	Pp	Pa	Pv	0	0	0.625	0.375	0	0	200	120
5	100	Ea	Pp	Pa	Pv	0	0	0.74	0.26	0	0	185	65
5	100	Ea	Pp	Pa	Pv	0	0	0.618182	0.381818	0	0	170	105
5	100	Ea	Pp	Pa	Pv	0.00383142	0	0.536398	0.45977	1	0	140	120
5	100	Ea	Pp	Pa	Pv	0	0	0.6	0.4	0	0	90	60
5	100	Ea	Pp	Pa	Pv	0	0	0.693878	0.306122	0	0	170	75
5	100	Ea	Pp	Pa	Pv	0	0	0.702703	0.297297	0	0	130	55
5	100	Ea	Pp	Pa	Pv	0	0	0.666667	0.333333	0	0	150	75
5	100	Ea	Pp	Pa	Pv	0.00497512	0	0.646766	0.348259	1	0	130	70
5	1000	Ea	Pp	Pa	Pv	0	0.010929	0.874317	0.114754	0	2	160	21
5	1000	Ea	Pp	Pa	Pv	0.0042735	0.0042735	0.854701	0.136752	1	1	200	32
5	1000	Ea	Pp	Pa	Pv	0	0.022831	0.890411	0.086758	0	5	195	19
5	1000	Ea	Pp	Pa	Pv	0.00414938	0	0.746888	0.248963	1	0	180	60
5	1000	Ea	Pp	Pa	Pv	0	0.0117647	0.862745	0.12549	0	3	220	32
5	1000	Ea	Pp	Pa	Pv	0	0.0140845	0.892019	0.0938967	0	3	190	20
5	1000	Ea	Pp	Pa	Pv	0	0	0.882353	0.117647	0	0	150	20
5	1000	Ea	Pp	Pa	Pv	0.00617284	0.0308642	0.802469	0.160494	1	5	130	26
5	1000	Ea	Pp	Pa	Pv	0.00485437	0	0.728155	0.26699	1	0	150	55
5	1000	Ea	Pp	Pa	Pv	0	0.00423729	0.847458	0.148305	0	1	200	35
5	3000	Ea	Pp	Pa	Pv	0.00421941	0	0.92827	0.0675105	1	0	220	16
5	3000	Ea	Pp	Pa	Pv	0.00478469	0	0.956938	0.0382775	1	0	200	8
5	3000	Ea	Pp	Pa	Pv	0	0	0.983607	0.0163934	0	0	240	4
5	3000	Ea	Pp	Pa	Pv	0	0	0.842491	0.157509	0	0	230	43
5	3000	Ea	Pp	Pa	Pv	0	0	0.93617	0.0638298	0	0	220	15
5	3000	Ea	Pp	Pa	Pv	0	0.0060241	0.963855	0.0301205	0	1	160	5
5	3000	Ea	Pp	Pa	Pv	0	0	0.948718	0.0512821	0	0	185	10
5	3000	Ea	Pp	Pa	Pv	0	0.029703	0.940594	0.029703	0	6	190	6
5	3000	Ea	Pp	Pa	Pv	0	0	0.8	0.2	0	0	200	50
5	3000	Ea	Pp	Pa	Pv	0	0.00452489	0.904977	0.0904977	0	1	200	20
5	10000	Ea	Pp	Pa	Pv	0.0357143	0	0.964286	0	2	0	54	0
5	10000	Ea	Pp	Pa	Pv	0.00552486	0	0.994475	0	1	0	180	0
5	10000	Ea	Pp	Pa	Pv	0.0434783	0.0869565	0.869565	0	1	2	20	0
5	10000	Ea	Pp	Pa	Pv	0.130435	0.0434783	0.826087	0	3	1	19	0
5	10000	Ea	Pp	Pa	Pv	0	0.00869565	0.956522	0.0347826	0	1	110	4
5	10000	Ea	Pp	Pa	Pv	0.0285714	0	0.971429	0	1	0	34	0
5	10000	Ea	Pp	Pa	Pv	0	0	1	0	0	0	130	0
5	10000	Ea	Pp	Pa	Pv	0.0869565	0	0.913043	0	2	0	21	0
5	10000	Ea	Pp	Pa	Pv	0.15	0	0.85	0	3	0	17	0
5	10000	Ea	Pp	Pa	Pv	0	0	0.977778	0.0222222	0	0	44	1
5	100000	Ea	Pp	Pa	Pv	0.639344	0.114754	0.245902	0	39	7	15	0
5	100000	Ea	Pp	Pa	Pv	0.22	0.12	0.66	0	11	6	33	0
5	100000	Ea	Pp	Pa	Pv	0.462963	0.240741	0.296296	0	25	13	16	0
5	100000	Ea	Pp	Pa	Pv	0.545455	0.227273	0.227273	0	36	15	15	0
5	100000	Ea	Pp	Pa	Pv	0.446154	0.292308	0.261538	0	29	19	17	0
5	100000	Ea	Pp	Pa	Pv	0.633333	0.133333	0.233333	0	38	8	14	0
5	100000	Ea	Pp	Pa	Pv	0.633333	0	0.366667	0	19	0	11	0
5	100000	Ea	Pp	Pa	Pv	0.606061	0.0909091	0.30303	0	20	3	10	0
5	100000	Ea	Pp	Pa	Pv	0.57377	0.147541	0.278689	0	35	9	17	0
5	100000	Ea	Pp	Pa	Pv	0.625	0.125	0.25	0	30	6	12	0
5	1000000	Ea	Pp	Pa	Pv	0.647059	0.282353	0.0705882	0	55	24	6	0
5	1000000	Ea	Pp	Pa	Pv	0.65	0.25	0.1	0	39	15	6	0
5	1000000	Ea	Pp	Pa	Pv	0.75	0.227273	0.0227273	0	33	10	1	0
5	1000000	Ea	Pp	Pa	Pv	0.777778	0.148148	0.0740741	0	21	4	2	0
5	1000000	Ea	Pp	Pa	Pv	0.542373	0.440678	0.0169492	0	32	26	1	0
5	1000000	Ea	Pp	Pa	Pv	0.707692	0.246154	0.0461538	0	46	16	3	0
5	1000000	Ea	Pp	Pa	Pv	0.615385	0.307692	0.0769231	0	40	20	5	0
5	1000000	Ea	Pp	Pa	Pv	0.612903	0.354839	0.0322581	0	38	22	2	0
5	1000000	Ea	Pp	Pa	Pv	0.44898	0.55102	0	0	22	27	0	0
5	1000000	Ea	Pp	Pa	Pv	0.54902	0.372549	0.0784314	0	28	19	4	0
6	3000	Ea	Pp	Pa	Pv	0	0.010101	0.858586	0.131313	0	2	170	26
6	3000	Ea	Pp	Pa	Pv	0	0	0.995025	0.00497512	0	0	200	1
6	3000	Ea	Pp	Pa	Pv	0	0	0.963855	0.0361446	0	0	160	6
6	3000	Ea	Pp	Pa	Pv	0	0	0.84507	0.15493	0	0	180	33
6	3000	Ea	Pp	Pa	Pv	0	0.00595238	0.952381	0.0416667	0	1	160	7
6	3000	Ea	Pp	Pa	Pv	0.010989	0	0.989011	0	2	0	180	0
6	3000	Ea	Pp	Pa	Pv	0	0	0.967742	0.0322581	0	0	180	6
6	3000	Ea	Pp	Pa	Pv	0	0.0167598	0.949721	0.0335196	0	3	170	6
6	3000	Ea	Pp	Pa	Pv	0.0046083	0	0.806452	0.18894	1	0	175	41
6	3000	Ea	Pp	Pa	Pv	0	0	0.925926	0.0740741	0	0	175	14
6	10000	Ea	Pp	Pa	Pv	0.152542	0	0.830508	0.0169492	9	0	49	1
6	10000	Ea	Pp	Pa	Pv	0	0	0.991736	0.00826446	0	0	240	2
6	10000	Ea	Pp	Pa	Pv	0.0952381	0.190476	0.714286	0	2	4	15	0
6	10000	Ea	Pp	Pa	Pv	0	0	1	0	0	0	30	0
6	10000	Ea	Pp	Pa	Pv	0	0.0487805	0.939024	0.0121951	0	4	77	1
6	10000	Ea	Pp	Pa	Pv	0	0	1	0	0	0	90	0
6	10000	Ea	Pp	Pa	Pv	0.00621118	0	0.993789	0	1	0	160	0
6	10000	Ea	Pp	Pa	Pv	0.0277778	0.111111	0.861111	0	1	4	31	0
6	10000	Ea	Pp	Pa	Pv	0	0.0212766	0.957447	0.0212766	0	1	45	1
6	10000	Ea	Pp	Pa	Pv	0	0.015873	0.984127	0	0	1	62	0
6	100000	Ea	Pp	Pa	Pv	0.509434	0.245283	0.245283	0	27	13	13	0
6	100000	Ea	Pp	Pa	Pv	0.363636	0.181818	0.454545	0	12	6	15	0
6	100000	Ea	Pp	Pa	Pv	0.484375	0.1875	0.328125	0	31	12	21	0
6	100000	Ea	Pp	Pa	Pv	0.578125	0.296875	0.125	0	37	19	8	0
6	100000	Ea	Pp	Pa	Pv	0.545455	0.181818	0.272727	0	30	10	15	0
6	100000	Ea	Pp	Pa	Pv	0.72	0.14	0.14	0	36	7	7	0
6	100000	Ea	Pp	Pa	Pv	0.403509	0.245614	0.350877	0	23	14	20	0
6	100000	Ea	Pp	Pa	Pv	0.5	0.392857	0.107143	0	28	22	6	0
6	100000	Ea	Pp	Pa	Pv	0.512195	0.121951	0.365854	0	21	5	15	0
6	100000	Ea	Pp	Pa	Pv	0.377358	0.226415	0.396226	0	20	12	21	0
6	1000000	Ea	Pp	Pa	Pv	0.72	0.18	0.1	0	36	9	5	0
6	1000000	Ea	Pp	Pa	Pv	0.76087	0.173913	0.0652174	0	35	8	3	0
6	1000000	Ea	Pp	Pa	Pv	0.625	0.375	0	0	25	15	0	0
6	1000000	Ea	Pp	Pa	Pv	0.622222	0.311111	0.0666667	0	28	14	3	0
6	1000000	Ea	Pp	Pa	Pv	0.766667	0.233333	0	0	23	7	0	0
6	1000000	Ea	Pp	Pa	Pv	0.558824	0.323529	0.117647	0	19	11	4	0
6	1000000	Ea	Pp	Pa	Pv	0.606557	0.327869	0.0655738	0	37	20	4	0
6	1000000	Ea	Pp	Pa	Pv	0.644444	0.333333	0.0222222	0	29	15	1	0
6	1000000	Ea	Pp	Pa	Pv	0.469388	0.510204	0.0204082	0	23	25	1	0
6	1000000	Ea	Pp	Pa	Pv	0.576923	0.269231	0.153846	0	30	14	8	0
7	3	Ea	Pp	Pa	Pv	0	0	0.689655	0.310345	0	0	100	45
7	3	Ea	Pp	Pa	Pv	0.00735294	0	0.698529	0.294118	1	0	95	40
7	3	Ea	Pp	Pa	Pv	0.00621118	0	0.68323	0.310559	1	0	110	50
7	3	Ea	Pp	Pa	Pv	0	0	0	1	0	0	0	140
7	3	Ea	Pp	Pa	Pv	0.0163934	0	0.655738	0.327869	2	0	80	40
7	3	Ea	Pp	Pa	Pv	0.0266667	0	0.733333	0.24	4	0	110	36
7	3	Ea	Pp	Pa	Pv	0	0	0.714286	0.285714	0	0	90	36
7	3	Ea	Pp	Pa	Pv	0.0344828	0	0.689655	0.275862	5	0	100	40
7	3	Ea	Pp	Pa	Pv	0	0	0	1	0	0	0	140
7	3	Ea	Pp	Pa	Pv	0.0163934	0	0.765027	0.218579	3	0	140	40
7	10	Ea	Pp	Pa	Pv	0.0322581	0	0.580645	0.387097	5	0	90	60
7	10	Ea	Pp	Pa	Pv	0.0384615	0	0.576923	0.384615	6	0	90	60
7	10	Ea	Pp	Pa	Pv	0.0136986	0	0.547945	0.438356	2	0	80	64
7	10	Ea	Pp	Pa	Pv	0	0	0	1	0	0	0	120
7	10	Ea	Pp	Pa	Pv	0	0	0.588235	0.411765	0	0	100	70
7	10	Ea	Pp	Pa	Pv	0.010989	0	0.714286	0.274725	2	0	130	50
7	10	Ea	Pp	Pa	Pv	0.0263158	0	0.578947	0.394737	5	0	110	75
7	10	Ea	Pp	Pa	Pv	0.0168539	0	0.589888	0.393258	3	0	105	70
7	10	Ea	Pp	Pa	Pv	0	0	0	1	0	0	0	150
7	10	Ea	Pp	Pa	Pv	0.0202703	0	0.540541	0.439189	3	0	80	65
7	100	Ea	Pp	Pa	Pv	0.0123457	0	0.740741	0.246914	2	0	120	40
7	100	Ea	Pp	Pa	Pv	0.00552486	0	0.718232	0.276243	1	0	130	50
7	100	Ea	Pp	Pa	Pv	0.0441176	0	0.686275	0.269608	9	0	140	55
7	100	Ea	Pp	Pa	Pv	0	0.00552486	0.662983	0.331492	0	1	120	60
7	100	Ea	Pp	Pa	Pv	0	0	0.571429	0.428571	0	0	120	90
7	100	Ea	Pp	Pa	Pv	0.00921659	0	0.737327	0.253456	2	0	160	55
7	100	Ea	Pp	Pa	Pv	0	0	0.7	0.3	0	0	140	60
7	100	Ea	Pp	Pa	Pv	0.00414938	0	0.6639	0.33195	1	0	160	80
7	100	Ea	Pp	Pa	Pv	0	0	0.611111	0.388889	0	0	110	70
7	100	Ea	Pp	Pa	Pv	0	0.00568182	0.653409	0.340909	0	1	115	60
7	1000	Ea	Pp	Pa	Pv	0	0	0.838323	0.161677	0	0	140	27
7	1000	Ea	Pp	Pa	Pv	0	0	0.797546	0.202454	0	0	130	33
7	1000	Ea	Pp	Pa	Pv	0	0.00787402	0.866142	0.125984	0	1	110	16
7	1000	Ea	Pp	Pa	Pv	0	0.0104712	0.837696	0.151832	0	2	160	29
7	1000	Ea	Pp	Pa	Pv	0	0.0212766	0.851064	0.12766	0	3	120	18
7	1000	Ea	Pp	Pa	Pv	0	0.0097561	0.878049	0.112195	0	2	180	23
7	1000	Ea	Pp	Pa	Pv	0	0.0205479	0.890411	0.0890411	0	3	130	13
7	1000	Ea	Pp	Pa	Pv	0.045977	0	0.804598	0.149425	4	0	70	13
7	1000	Ea	Pp	Pa	Pv	0.0555556	0	0.707071	0.237374	11	0	140	47
7	1000	Ea	Pp	Pa	Pv	0	0.00862069	0.862069	0.12931	0	1	100	15
7	3000	Ea	Pp	Pa	Pv	0	0	0.943396	0.0566038	0	0	150	9
7	3000	Ea	Pp	Pa	Pv	0	0	0.974843	0.0251572	0	0	155	4
7	3000	Ea	Pp	Pa	Pv	0	0	0.944056	0.0559441	0	0	135	8
7	3000	Ea	Pp	Pa	Pv	0	0.00769231	0.846154	0.146154	0	1	110	19
7	3000	Ea	Pp	Pa	Pv	0	0	0.948276	0.0517241	0	0	165	9
7	3000	Ea	Pp	Pa	Pv	0.0220588	0	0.955882	0.0220588	3	0	130	3
7	3000	Ea	Pp	Pa	Pv	0	0	0.985222	0.0147783	0	0	200	3
7	3000	Ea	Pp	Pa	Pv	0	0.016129	0.967742	0.016129	0	2	120	2
7	3000	Ea	Pp	Pa	Pv	0	0	0.829016	0.170984	0	0	160	33
7	3000	Ea	Pp	Pa	Pv	0.00595238	0	0.892857	0.10119	1	0	150	17
7	10000	Ea	Pp	Pa	Pv	0.347222	0	0.652778	0	25	0	47	0
7	10000	Ea	Pp	Pa	Pv	0	0	0.995851	0.00414938	0	0	240	1
7	10000	Ea	Pp	Pa	Pv	0.0588235	0	0.941176	0	2	0	32	0
7	10000	Ea	Pp	Pa	Pv	0	0	1	0	0	0	63	0
7	10000	Ea	Pp	Pa	Pv	0	0	1	0	0	0	70	0
7	10000	Ea	Pp	Pa	Pv	0	0	1	0	0	0	105	0
7	10000	Ea	Pp	Pa	Pv	0	0	1	0	0	0	220	0
7	10000	Ea	Pp	Pa	Pv	0	0.0487805	0.95122	0	0	2	39	0
7	10000	Ea	Pp	Pa	Pv	0	0.0126582	0.974684	0.0126582	0	1	77	1
7	10000	Ea	Pp	Pa	Pv	0	0.0394737	0.960526	0	0	3	73	0
7	100000	Ea	Pp	Pa	Pv	0.770492	0.0491803	0.180328	0	47	3	11	0
7	100000	Ea	Pp	Pa	Pv	0.590909	0.0909091	0.318182	0	26	4	14	0
7	100000	Ea	Pp	Pa	Pv	0.619048	0.214286	0.166667	0	26	9	7	0
7	100000	Ea	Pp	Pa	Pv	0.683333	0.0666667	0.25	0	41	4	15	0
7	100000	Ea	Pp	Pa	Pv	0.698113	0.0566038	0.245283	0	37	3	13	0
7	100000	Ea	Pp	Pa	Pv	0.776119	0.0597015	0.164179	0	52	4	11	0
7	100000	Ea	Pp	Pa	Pv	0.548387	0.0645161	0.387097	0	17	2	12	0
7	100000	Ea	Pp	Pa	Pv	0.852459	0	0.147541	0	52	0	9	0
7	100000	Ea	Pp	Pa	Pv	0.745455	0.0181818	0.236364	0	41	1	13	0
7	100000	Ea	Pp	Pa	Pv	0.647059	0.176471	0.176471	0	33	9	9	0
7	1000000	Ea	Pp	Pa	Pv	0.867647	0.0588235	0.0735294	0	59	4	5	0
7	1000000	Ea	Pp	Pa	Pv	0.833333	0.0952381	0.0714286	0	35	4	3	0
7	1000000	Ea	Pp	Pa	Pv	0.891892	0.0810811	0.027027	0	33	3	1	0
7	1000000	Ea	Pp	Pa	Pv	0.840909	0.113636	0.0454545	0	37	5	2	0
7	1000000	Ea	Pp	Pa	Pv	0.72	0.28	0	0	180	70	0	0
7	1000000	Ea	Pp	Pa	Pv	0.822222	0.111111	0.0666667	0	37	5	3	0
7	1000000	Ea	Pp	Pa	Pv	0.795455	0.204545	0	0	35	9	0	0
7	1000000	Ea	Pp	Pa	Pv	0.84	0.16	0	0	42	8	0	0
7	1000000	Ea	Pp	Pa	Pv	0.805195	0.194805	0	0	62	15	0	0
7	1000000	Ea	Pp	Pa	Pv	0.756098	0.121951	0.121951	0	31	5	5	0

[truncated: 2 more sheets: Supp. Fig. 5a, e, Supp. Fig. 7-Pairs in Complex M]
